# Supplementary material for: Ground-dwelling arthropods of pinyon-juniper woodlands: Arthropod community patterns are driven by climate and overall plant productivity, not host tree species
Source: PLoS One. 2020 Aug 26;15(8):e0238219. doi: 10.1371/journal.pone.0238219 (PMC7449382; doi:10.1371/journal.pone.0238219)
Supplement: S1 Table — Includes site coordinates, elevations, and estimates of climate variables, primary productivity, 200m2 plots for estimating tree species composition at site level, and 10m2 radius plots for estimating tree composition at sample level. (XLSX) [file pone.0238219.s001.xlsx]

## Sheet: Site Characteristics
Site ID	Lat	Long	Gradient	Elevation (m)	Ann. Av. Vapor Pressure (kPa)	Ann. Av. Temp. (C°)	NDVI June 2018	NDVI Aug. 2018	NDVI Sep. 2018	NDVI Apr. 2019	NDVI July 2019	Av. # Pinyons/200m2	Av. # Junipers/200m2	Av. # Ponderosa/200m2
Lower	35.354	-112.003	West	1911	10.684	9.95581	0.11	0.26	0.24	0.165	0.16	16.4	12.4	0
Blue Chute	35.352	-111.581	West	1945	10.4141	9.66629	0.16	0.3	0.275	0.15	0.215	9	33.8	0
Red Mountain	35.313	-11.502	West	2085	9.71963	8.70573	0.225	0.455	0.45	0.195	0.295	19.6	40.2	0
Upper	35.303	-111.485	West	2200	9.23631	7.94347	0.245	0.52	0.5	0.165	0.325	50.2	13.2	4
Powerline1	35.255	-111.334	East	1977	10.5805	9.57189	0.205	0.395	0.365	0.2	0.24	1.8	23.4	0
Powerline2	35.251	-111.336	East	2038	10.0838	8.71583	0.225	0.425	0.33	0.23	0.265	8.2	46.2	0
Powerline3	35.24	-111.342	East	2104	9.84911	8.32182	0.265	0.49	0.495	0.22	0.3	45	30.8	10
417B Junc	35.293	-111.355	East	1960	10.7928	9.92372	0.16	0.33	0.29	0.185	0.24	1	25.6	0

## Sheet: 100X20m plots
Site	Rep	Pinyons	Junipers	Ponderosa		Plot setup: five parallel belt transects of 20mX100m encompassing study area
Blue Chute	1	14	40	0				100m
Blue Chute	2	9	39	0			20m	Rep 1
Blue Chute	3	6	31	0
Blue Chute	4	5	29	0			20m	Rep 2
Blue Chute	5	11	30	0
Red Mtn	1	11	41	0			20m	Rep 3
Red Mtn	2	20	41	0
Red Mtn	3	20	35	0			20m	Rep 4
Red Mtn	4	22	34	0
Red Mtn	5	25	50	0			20m	Rep 5
Upper	1	20	18	0
Upper	2	60	13	0
Upper	3	56	7	5
Upper	4	48	15	6
Upper	5	67	13	1
Lower	1	18	7	0
Lower	2	16	12	0
Lower	3	28	13	0
Lower	4	11	14	0
Lower	5	9	16	0
Powerline#3	1	15	53	12
Powerline#3	2	43	13	13
Powerline#3	3	62	22	14
Powerline#3	4	48	38	3
Powerline#3	5	57	28	8
Powerline#2	1	5	34	0
Powerline#2	2	7	46	0
Powerline#2	3	8	50	0
Powerline#2	4	13	48	0
Powerline#2	5	8	53	0
Powerline#1	1	3	20	0
Powerline#1	2	2	20	0
Powerline#1	3	1	23	0
Powerline#1	4	1	24	0
Powerline#1	5	2	30	0
416	1	3	30	0
416	2	1	27	0
416	3	1	25	0
416	4	0	28	0
416	5	0	18	0

## Sheet: 10m radius plots
Tree #	Species (juniper (J) or pinyon (P))	Canopy diameter (m)	Nearest neighbor	Distance (m)	Next Tree		Next Tree		Next Tree		Next Tree		Next Tree		Next Tree		Next Tree		Next Tree		Next Tree			Plot setup: 10m2 radius around bole of sample tree
					Species	Distance(m)	Species	Distance(m)	Species	Distance(m)	Species	Distance(m)	Species	Distance(m)	Species	Distance(m)	Species	Distance(m)	Species	Distance(m)	Species	Distance(m)
166	J		>10m away
161	P		P	3	P	5	P	5	P	6	P	6	P	9
165	J		J	6.5	J	8	J	8.5	J	9	J	10
164	J		J	1.5	J	2	J	8	J	8	J	10	P	10
163	P		P	8	J	10
162	P		P	3.5	P	3.5	P	4	P	6	J	6	J	9	P	10
159	J		J	1	J	2	J	9
158	J		J	2	J	3	J	4	J	5	J	5	P	6	J	6.5	J	10
157	P		J	6	J	7	J	7.5	J	8	J	9
156	P		J	5.5	J	5.5	J	8	J	10	J	10
155	J		J	2	J	3	J	4	J	4.5	J	5	J	6	J	9	J	10
160	P		P	5	P	6	J	6	P	9	J	9.5
149	J		P	6
154	P		J	5.5	J	8	P	9	J	9	J	10	J	10
151	J		J	3	P	6	P	8	P	8.5	J	9	P	9.5	P	10	J	10	J	10
153	P		P	0.5	P	6	P	6.5	J	6.5	P	7	P	8.5
152	P		>10m away
150	J		J	2.5	J	3	J	5	J	7	J	7	J	7.5	J	8	P	8	P	10
148	J		J	8	J	9	J	9	P	9	P	9.5
147	P		P	2	P	6	J	6	P	8	P	8	P	8	J	9	P	9	P	10
146	J		J	1	J	3	J	3	J	4	J	4	J	6	J	8	J	9	J	10
145	J		J	1	J	6	J	8	P	8	J	9	P	10	P	10
143	P		P	2.5	P	4	P	4	P	4	P	6	P	7	P	8	P	9	P	9	P	10
144	P		>10m away
130	P		P	2	J	6
129	J		J	2.5	J	3	J	7	J	8	J	9.5
1037	J		J	3	J	4	J	5	J	5	J	6	J	6	P	6.5	J	8	P	8
128	P		P	4	P	5	P	5.5	J	5.5	P	6	J	6	P	8
1037	P		P	5.5	J	7	P	8	P	8	J	9	P	10
1038	J		J	2	J	3.5	J	5	J	9	P	9	J	10
136	P		>10m away
135	J		J	2	J	3	J	4	P	6	J	9	J	10
134	P		J	6	J	10
133	J		J	2	J	4	J	6	J	6	J	8	J	10
132	P		P	8
131	J		J	5	J	9
137	J		J	6	J	7
142	P		J	7
141	J		>10m away
140	J		J	7	J	10
139	P		P	3	J	6	J	8
138			>10m away
1036	P		>10m away
1035	J		J	4
1099	P		P	1	J	8
1098	J		J	1	J	8
1033	P		>10m away
1034	J		J	8
