# Supplementary material for: Ground-dwelling arthropods of pinyon-juniper woodlands: Arthropod community patterns are driven by climate and overall plant productivity, not host tree species
Source: PLoS One. 2020 Aug 26;15(8):e0238219. doi: 10.1371/journal.pone.0238219 (PMC7449382; doi:10.1371/journal.pone.0238219)
Supplement: S2 Table — All models included date and site as random effects, only predictor variables are included here. (XLSX) [file pone.0238219.s002.xlsx]

## Sheet: Distribution selectioin
Model	Family	AIC	AICc	Deviance	df.Residuals
Abundance ~ Tree + Elevation + Precipitation + NDVI	Poisson	11725	11726	11710	217
Abundance ~ Tree + Elevation + Precipitation + NDVI	Negative Binomial	2230	2231	2214	216
Richness ~ Tree + Elevation + Precipitation + NDVI	Poisson	1185	1185	1171	217
Richness ~ Tree + Elevation + Precipitation + NDVI	Negative Binomial	1200	1201	1184	216
Ant Abundance ~ Tree + Elevation + Precipitation + NDVI	Poisson	12782	12783	12768	217
Ant Abundance ~ Tree + Elevation + Precipitation + NDVI	Negative Binomial	2038	2039	2022	216
Ant Richness ~ Tree + Elevation + Precipitation + NDVI	Poisson	804	805	790	217
Ant Richness ~ Tree + Elevation + Precipitation + NDVI	Negative Binomial	815	816	799	216
Beetle Abundance ~ Tree + Elevation + Precipitation + NDVI	Poisson	1702	1703	1691	218
Beetle Abundance ~ Tree + Elevation + Precipitation + NDVI	Negative Binomial	1217	1217	1201	216
Beetle Richness ~ Tree + Elevation + Precipitation + NDVI	Poisson	797	798	785	218
Beetle Richness ~ Tree + Elevation + Precipitation + NDVI	Negative Binomial	800	801	784	216
Other Arthropod Richness~Tree + Elevation + Precipitation + NDVI	Poisson	2370.5	2371	2356.5	217
Other Arthropod Richness~Tree + Elevation + Precipitation + NDVI	Negative Binomial	1758.8	1759.5	1742.8	216
Other Arthropod Abundance~Tree + Elevation + Precipitation + NDVI	Poisson	900.2	900.8	886.2	217
Other Arthropod Abundance~Tree + Elevation + Precipitation + NDVI	Negative Binomial	919.2	919.9	903.2	216
*all models include date and site as crossed random effects

## Sheet: model selection
Response variable	Predictor variables	Family	AIC	AICc	Deviance	df.Residuals
GDA abundance	Tree + Elevation + Precipitation + NDVI	Neg. Binomial	2230	2231	2214.2	216
GDA abundance	Tree + Elevation + Precipitation	Neg. Binomial	2229.6	2230	2215.6	217
GDA abundance	Elevation + Precipitation + NDVI	Neg. Binomial	2228.9	2229.4	2214.9	217
GDA abundance	Tree + Precipitation + NDVI	Neg. Binomial	2229.8	2230.3	2215.8	217
GDA abundance	Tree + Elevation + NDVI	Neg. Binomial	2230.3	2230.8	2216.3	217
GDA abundance	Elevation + Precipitation	Neg. Binomial	2228.2	2228.6	2216.2	218
GDA abundance	Tree + Elevation	Neg. Binomial	2229.4	2229.8	2217.4	218
GDA abundance	Tree + Precipitation	Neg. Binomial	2228.8	2228.6	2216.2	218
GDA abundance	Tree + NDVI	Neg. Binomial	2228.8	2229.2	2216.8	218
GDA abundance	Elevation + NDVI	Neg. Binomial	2229.1	2229.4	2217.1	218
GDA abundance	Precipitation + NDVI	Neg. Binomial	2228.5	2228.9	2216.5	218
GDA abundance	Precipitation	Neg. Binomial	2226.9	2227.2	2216.9	219
GDA abundance	NDVI	Neg. Binomial	2227.6	2227.8	2217.6	219
GDA abundance	Tree	Neg. Binomial	2227.5	2227.8	2217.5	219
GDA abundance	Elevation	Neg. Binomial	2228.1	2228.4	2218.1	219
GDA richness	Tree + Elevation + Precipitation + NDVI	Poisson	1184.9	1185.4	1170.9	217
GDA richness	Tree + Elevation + Precipitation	Poisson	1185.3	1185.6	1173.3	218
GDA richness	Elevation + Precipitation + NDVI	Poisson	1183	1183.4	1171	218
GDA richness	Tree + Precipitation + NDVI	Poisson	1185.2	1185.6	1173.2	218
GDA richness	Tree + Elevation + NDVI	Poisson	1193.1	1181.1	1193.5	218
GDA richness	Elevation + Precipitation	Poisson	1183.4	1183.7	1173.4	219
GDA richness	Tree + Elevation	Poisson	1193.6	1193.9	1183.6	219
GDA richness	Tree + Precipitation	Poisson	1183.7	1183.9	1173.7	219
GDA richness	Tree + NDVI	Poisson	1191.1	1191.4	1181.1	219
GDA richness	Elevation + NDVI	Poisson	1191.3	1191.5	1181.3	219
GDA richness	Precipitation + NDVI	Poisson	1183.4	1183.6	1173.4	219
GDA richness	Precipitation	Poisson	1181.8	1181.9	1173.8	220
GDA richness	NDVI	Poisson	1189.3	1189.5	1181.3	220
GDA richness	Tree	Poisson	1192.1	1192.3	1184.1	220
GDA richness	Elevation	Poisson	1191.8	1191.9	1183.8	220
Ant Abundance	Tree + Elevation + Precipitation + NDVI	Neg. Binomial	1931.3	1931.9	1915.3	216
Ant Abundance	Tree + Elevation + Precipitation	Neg. Binomial	1930	1930.5	1916	217
Ant Abundance	Elevation + Precipitation + NDVI	Neg. Binomial	1930.7	1931.2	1916.7	217
Ant Abundance	Tree + Precipitation + NDVI	Neg. Binomial	1931.3	1931.8	1917.3	217
Ant Abundance	Tree + Elevation + NDVI	Neg. Binomial	1930.3	1930.8	1916.3	217
Ant Abundance	Elevation + Precipitation	Neg. Binomial	1929.4	1929.8	1917.4	218
Ant Abundance	Tree + Elevation	Neg. Binomial	1928.8	1929.2	1916.8	218
Ant Abundance	Tree + Precipitation	Neg. Binomial	1929.3	1929.7	1917.3	218
Ant Abundance	Tree + NDVI	Neg. Binomial	1929.4	1929.8	1917.4	218
Ant Abundance	Elevation + NDVI	Neg. Binomial	1929.8	1930.2	1917.8	218
Ant Abundance	Precipitation + NDVI	Neg. Binomial	1930.7	1931.1	1918.7	218
Ant Abundance	Precipitation	Neg. Binomial	1928.8	1929	1918.8	219
Ant Abundance	NDVI	Neg. Binomial	1928.9	1929.2	1918.9	219
Ant Abundance	Tree	Neg. Binomial	1927.5	1927.8	1917.5	219
Ant Abundance	Elevation	Neg. Binomial	1928.3	1928.5	1918.3	219
Ant Richness	Tree + Elevation + Precipitation + NDVI	Poisson	804.2	804.7	790.2	217
Ant Richness	Tree + Elevation + Precipitation	Poisson	803.1	803.4	791.1	218
Ant Richness	Elevation + Precipitation + NDVI	Poisson	802.6	802.9	790.6	218
Ant Richness	Tree + Precipitation + NDVI	Poisson	806.3	806.7	794.3	218
Ant Richness	Tree + Elevation + NDVI	Poisson	810.3	810.7	798.3	218
Ant Richness	Elevation + Precipitation	Poisson	801.5	801.8	791.5	219
Ant Richness	Tree + Elevation	Poisson	808.5	808.8	798.5	219
Ant Richness	Tree + Precipitation	Poisson	805.3	805.6	795.3	219
Ant Richness	Tree + NDVI	Poisson	809	809.2	799	219
Ant Richness	Elevation + NDVI	Poisson	808.6	808.9	798.6	219
Ant Richness	Precipitation + NDVI	Poisson	804.7	804.9	794.7	219
Ant Richness	Precipitation	Poisson	803.7	803.9	795.7	220
Ant Richness	NDVI	Poisson	807.3	807.5	799.3	220
Ant Richness	Tree	Poisson	807	807.2	799	220
Ant Richness	Elevation	Poisson	806.8	807	798.8	220
Beetle Abundance	Tree + Elevation + Precipitation + NDVI	Neg. Binomial	1216.5	1217.1	1200.5	216
Beetle Abundance	Tree + Elevation + Precipitation	Neg. Binomial	1215.9	1216.4	1201.9	217
Beetle Abundance	Elevation + Precipitation + NDVI	Neg. Binomial	1216.7	1217.2	1202.7	217
Beetle Abundance	Tree + Precipitation + NDVI	Neg. Binomial	1214.9	1215.4	1200.9	217
Beetle Abundance	Tree + Elevation + NDVI	Neg. Binomial	1221.5	1222	1207.5	217
Beetle Abundance	Elevation + Precipitation	Neg. Binomial	1216.4	1216.8	1204.4	218
Beetle Abundance	Tree + Elevation	Neg. Binomial	1220.3	1220.7	1208.3	218
Beetle Abundance	Tree + Precipitation	Neg. Binomial	1213.9	1214.4	1201.9	218
Beetle Abundance	Tree + NDVI	Neg. Binomial	1219.7	1220.1	1207.7	218
Beetle Abundance	Elevation + NDVI	Neg. Binomial	1221.5	1221.8	1209.5	218
Beetle Abundance	Precipitation + NDVI	Neg. Binomial	1215.2	1215.6	1203.2	218
Beetle Abundance	Precipitation	Neg. Binomial	1214.4	1214.2	1204.4	219
Beetle Abundance	NDVI	Neg. Binomial	1219.6	1219.9	1209.6	219
Beetle Abundance	Tree	Neg. Binomial	1219.3	1219.6	1209.3	219
Beetle Abundance	Elevation	Neg. Binomial	1220.5	1220.7	1210.5	219
Beetle Richness	Tree + Elevation + Precipitation + NDVI	Poisson	796.5	797	782.5	217
Beetle Richness	Tree + Elevation + Precipitation	Poisson	795.7	796.1	783.7	218
Beetle Richness	Elevation + Precipitation + NDVI	Poisson	797	797.4	785	218
Beetle Richness	Tree + Precipitation + NDVI	Poisson	795.7	796.1	783.7	218
Beetle Richness	Tree + Elevation + NDVI	Poisson	800.9	801.3	788.9	218
Beetle Richness	Elevation + Precipitation	Poisson	796.3	796.5	786.3	219
Beetle Richness	Tree + Elevation	Poisson	800.3	800.5	790.3	219
Beetle Richness	Tree + Precipitation	Poisson	793.8	794.6	783.8	219
Beetle Richness	Tree + NDVI	Poisson	799	799.3	789	219
Beetle Richness	Elevation + NDVI	Poisson	801.5	801.8	791.5	219
Beetle Richness	Precipitation + NDVI	Poisson	796.3	796.5	786.3	219
Beetle Richness	Precipitation	Poisson	794.4	794.6	786.4	220
Beetle Richness	NDVI	Poisson	799.6	799.8	791.6	220
Beetle Richness	Tree	Poisson	798.6	798.8	790.6	220
Beetle Richness	Elevation	Poisson	801	801.1	793	220
Other Arthropod Abundance	Tree + Elevation + Precipitation + NDVI	Poisson	900.2	900.8	886.2	217
Other Arthropod Abundance	Tree + Elevation + Precipitation	Poisson	900.7	901.1	888.7	218
Other Arthropod Abundance	Elevation + Precipitation + NDVI	Poisson	899.6	900.1	887.6	218
Other Arthropod Abundance	Tree + Precipitation + NDVI	Poisson	898.4	898.8	886.4	218
Other Arthropod Abundance	Tree + Elevation + NDVI	Poisson	906.2	906.6	894.2	218
Other Arthropod Abundance	Elevation + Precipitation	Poisson	900.1	900.4	890.1	219
Other Arthropod Abundance	Tree + Elevation	Poisson	906	906.3	896	219
Other Arthropod Abundance	Tree + Precipitation	Poisson	899.2	899.5	889.2	219
Other Arthropod Abundance	Tree + NDVI	Poisson	904.5	904.8	894.5	219
Other Arthropod Abundance	Elevation + NDVI	Poisson	905.5	905.8	895.5	219
Other Arthropod Abundance	Precipitation + NDVI	Poisson	897.8	898.1	887.8	219
Other Arthropod Abundance	Precipitation	Poisson	898.6	898.8	890.6	220
Other Arthropod Abundance	NDVI	Poisson	903.8	904	895.8	220
Other Arthropod Abundance	Tree	Poisson	905.8	905.9	897.8	220
Other Arthropod Abundance	Elevation	Poisson	905.3	905.5	897.3	220
Other Arthropod Richness	Tree + Elevation + Precipitation + NDVI	Neg. Binomial	1594.5	1595.1	1578.5	216
Other Arthropod Richness	Tree + Elevation + Precipitation	Neg. Binomial	1592.5	1592.9	1578.5	217
Other Arthropod Richness	Elevation + Precipitation + NDVI	Neg. Binomial	1592.5	1593	1578.5	217
Other Arthropod Richness	Tree + Precipitation + NDVI	Neg. Binomial	1592.8	1593.3	1578.8	217
Other Arthropod Richness	Tree + Elevation + NDVI	Neg. Binomial	1598	1598.5	1584	217
Other Arthropod Richness	Elevation + Precipitation	Neg. Binomial	1590.5	1590.9	1578.5	218
Other Arthropod Richness	Tree + Elevation	Neg. Binomial	1596	1596.4	1584	218
Other Arthropod Richness	Tree + Precipitation	Neg. Binomial	1591.3	1590.9	1578.9	218
Other Arthropod Richness	Tree + NDVI	Neg. Binomial	1597.5	1597.9	1585.5	218
Other Arthropod Richness	Elevation + NDVI	Neg. Binomial	1596.1	1596.5	1584.1	218
Other Arthropod Richness	Precipitation + NDVI	Neg. Binomial	1590.8	1591.2	1578.8	218
Other Arthropod Richness	Precipitation	Neg. Binomial	1589	1589.2	1579	219
Other Arthropod Richness	NDVI	Neg. Binomial	1595.6	1595.9	1585.6	219
Other Arthropod Richness	Tree	Neg. Binomial	1595.7	1595.9	1585.7	219
Other Arthropod Richness	Elevation	Neg. Binomial	1594.1	1594.3	1584.1	219

## Sheet: Full models
GDA Abundance					GDA Richness
Variables	Estimate	SE	Z	P	Variables	Estimate	SE	Z	P
Intercept	3.78	0.209	12.22	<0.001	Intercept	2.13	0.13	16.3	0.001
Tree Sp.	0.116	0.141	0.83	0.409	Tree Sp.	0.02	0.04	0.39	0.696
Elevation	-0.249	0.195	-1.28	0.199	Elevation	-0.08	0.05	-1.51	0.129
Precipitation	0.255	0.17	1.5	0.133	Precipitation	0.18	0.04	4.45	<0.001
NDVI	0.226	0.19	1.19	0.236	NDVI	0.11	0.06	1.56	0.12
Ant Abundance					Ant Richness
Variables	Estimate	SE	Z	P	Variables	Estimate	SE	Z	P
Intercept	3.03	0.513	5.91	<0.001	Intercept	0.95	0.21	4.61	<0.001
Tree Sp.	0.178	0.149	1.19	0.232	Tree Sp.	0.05	0.07	0.65	0.515
Elevation	-0.372	0.236	-1.45	0.149	Elevation	-0.15	0.07	-2.067	0.038
Precipitation	0.229	0.228	1.01	0.314	Precipitation	0.16	0.04	3.69	<0.001
NDVI	0.195	0.228	0.85	0.393	NDVI	0.1	0.11	0.945	0.344
Beetle Abundance					Beetle Richness
Variables	Estimate	SE	Z	P	Variables	Estimate	SE	Z	P
Intercept	1.63	0.2	8.18	<0.001	Intercept	0.76	0.14	5.52	<0.001
Tree Sp.	-0.23	0.15	-1.49	0.135	Tree Sp.	-0.15	0.09	-1.6	0.109
Elevation	-0.1	0.15	-0.65	0.513	Elevation	-0.1	0.09	-1.08	0.281
Precipitation	0.4	0.12	3.18	<0.001	Precipitation	0.2	0.07	3.07	0.002
NDVI	0.22	0.17	1.28	0.2	NDVI	0.14	0.12	1.16	0.247
Other Abundance					Other Richness
Variables	Estimate	SE	Z	P	Variables	Estimate	SE	Z	P
Intercept	1.278	0.086	14.91	<0.001	Intercept	2.42	0.141	17.13	<0.001
Tree Sp.	0.081	0.068	1.19	0.235	Tree Sp.	0.026	0.142	0.18	0.857
Elevation	-0.026	0.059	-0.45	0.655	Elevation	0.078	0.137	0.57	0.572
Precipitation	0.177	0.049	3.62	<0.001	Precipitation	0.344	0.126	2.74	0.006
NDVI	0.109	0.067	1.64	0.101	NDVI	0.01	0.109	0.09	0.924

## Sheet: Sheet4
Response variable	Predictor variable(s)	Estimate	SE	Z	P
GDA Abundance	No significant model
GDA Richness	Precipitation	0.18	0.04	4.45	<0.001
Ant Abundance	No significant model
Ant Richness	Precipitation	0.16	0.04	3.69	<0.001
	Elevation	-0.15	0.07	-2.067	0.038
Beetle Abundance	Precipitation	0.4	0.12	3.18	<0.001
Beetle Richness	Precipitation	0.2	0.07	3.07	0.002
Other Arthropod Abundance	Precipitation	0.177	0.049	3.62	<0.001
Other Arthropod Richness	Precipitation	0.344	0.126	2.74	0.006
