# Supplementary material for: Ground-dwelling arthropods of pinyon-juniper woodlands: Arthropod community patterns are driven by climate and overall plant productivity, not host tree species
Source: PLoS One. 2020 Aug 26;15(8):e0238219. doi: 10.1371/journal.pone.0238219 (PMC7449382; doi:10.1371/journal.pone.0238219)
Supplement: S4 Table — Raw data and taxonomic identifications of arthropods. Diptera and Lepidoptera were not used in analysis. (XLSX) [file pone.0238219.s004.xlsx]

## Sheet: Sheet1
Order					Hymenoptera	Hymenoptera	Hymenoptera	Hymenoptera	Hymenoptera	Hymenoptera	Hymenoptera	Hymenoptera	Hymenoptera	Hymenoptera	Hymenoptera	Hymenoptera	Hymenoptera	Hymenoptera	Hymenoptera	Hymenoptera	Hymenoptera	Hymenoptera	Hymenoptera	Hymenoptera	Hymenoptera	Hymenoptera	Hymenoptera	Hymenoptera	Hymenoptera	Hymenoptera	Coleoptera	Coleoptera	Coleoptera	Coleoptera	Coleoptera	Coleoptera	Coleoptera	Coleoptera	Coleoptera	Coleoptera	Coleoptera	Coleoptera	Coleoptera	Coleoptera	Coleoptera	Coleoptera	Coleoptera	Coleoptera	Coleoptera
Family					Formicidae	Formicidae	Formicidae	Formicidae	Formicidae	Formicidae	Formicidae	Formicidae	Formicidae	Formicidae	Formicidae	Formicidae	Formicidae	Formicidae	Formicidae	Formicidae	Formicidae	Formicidae	Formicidae	Formicidae	Formicidae	Pompilidae	Mutillidae	Thynnidae	Crabronidae		Ptinidae	Trogossitidae	Leiodidae	Anthicidae	Carabidae	Carabidae	Chrysomelidae	Chrysomelidae	Curculionidae	Curculionidae	Curculionidae	Curculionidae	Curculionidae	Curculionidae	Curculionidae	Curculionidae	Elateridae	Elateridae	Elateridae
Lowest taxa identification (sp. denotes morphospecies)					Camponotus vicinus	Camponotus ocreatus	Crematogaster punctulata	Dorymyrmex (smithi complex)	Forelius pruinosus	Forelius mccooki	Formica (neogatates complex)	Lasius sitiens	Lasius niger	Liometopum apiculatum	Monomorium cyaneum	Myrmecocystus mexicanus	Myrmecocystus semirufus	Myrmecocystus mimcus	Myrmica rugiventris	Neivamyrmex nigrescens	Pheidole senex	Pogonomyrmex occidentalis	Pogonomyrmex huachucanus	Solenopsis sp.	Temnothorax andrei	Evagetes sp.		Methocha	Crabronidae sp.		Tricorynus sp.	Tenebroides sp.	Leiodes sp.	Notoxus nuperus	Calosoma	Cymindis punctigera	Chaetocnema sp.	Phyllotreta sp.	Zascelis irrorata	Diamimus subsericeus	Crocidema arizonicus	Onychobaris sp.	Calandrinus sp.	Hylastes sp.	Tomolips quercicola	Gnathotrichus pilosus	Melanotus similis	Melanotus sp.	Elathous nebulosus
Determined by (if applicable)					Dr. Gary Alpert	Dr. Gary Alpert	Dr. Gary Alpert	Dr. Gary Alpert	Dr. Gary Alpert	Dr. Gary Alpert	Dr. Gary Alpert	Dr. Gary Alpert	Dr. Gary Alpert	Dr. Gary Alpert	Dr. Gary Alpert	Dr. Gary Alpert	Dr. Gary Alpert	Dr. Gary Alpert	Dr. Gary Alpert	Dr. Gary Alpert	Dr. Gary Alpert	Dr. Gary Alpert	Dr. Gary Alpert	Dr. Gary Alpert	Dr. Matthew Prebus	Nick Fensler		George Waldren			Dr. Blaine Mathison	Dr. Blaine Mathison	Dr. Ainsely Seago	Dr. Donald Chandler	Dr. Aaron Smith	Dr. Peter Messer	Dr. Blaine Mathison	Dr. Blaine Mathison	Dr. Robert Anderson	Dr. Robert Anderson	Dr. Robert Anderson	Dr. Robert Anderson	Dr. Robert Anderson	Anthony Cognato	Dr. Robert Anderson	Dr. Robert Anderson	Dr. Blaine Mathison	Dr. Blaine Mathison	Dr. Blaine Mathison
bugguide.net url # (if applicable)*					1777955	1033194	982753	1115254	1830846	1045883	1017223	1590259		1836916		1777965	982738		1059011	982742	1059066	985336	982304	1045875	1590252	1774937	1835775	1305192			1773960	1774947	1774929	1583348	1836858	1650274	1773963	1774941	1773947	1773943	988887	1773936	1583338	1773966	1773968	1773970	1774925	1773955	1774922
Functional Role					Omnivore (ant)	Omnivore (ant)	Omnivore (ant)	Omnivore (ant)	Omnivore (ant)	Omnivore (ant)	Omnivore (ant)	Omnivore (ant)	Omnivore (ant)	Omnivore (ant)	Omnivore (ant)	Omnivore (ant)	Omnivore (ant)	Omnivore (ant)	Omnivore (ant)	Predator	Omnivore (ant)	Omnivore (ant)	Omnivore (ant)	Omnivore (ant)	Omnivore (ant)	Predator	Predator	Predator	Predator	Predator	Fungivore	Predator	Fungivore	Detritivore	Predator	Predator	Herbivore	Herbivore	Herbivore	Herbivore	Herbivore	Herbivore	Herbivore	Herbivore	Herbivore	Herbivore	Herbivore	Herbivore	Herbivore
Site	Tree Species	Spp #	Tree Tag #	Date Range	Camponotus_vicinus	Camponotus_ocreatus	Crematogaster_punctulata	Dorymyrmex_smithi	Forelius_pruinosus	Forelius_mccooki	Formica_neogatates	Lasius_sitiens	Lasius_niger	Liometopum_apiculatum	Monomorium_cyaneum	Myrmecocystus_mexicanus	Myrmecocystus_semirufus	Myrmecocystus_mimcus	Myrmica_rugiventris	Neivamyrmex_nigrescens	Pheidole_bicarinata	Pogonomyrmex_occidentalis	Pogonomyrmex_huachucanus	Solenopsis	Temnothorax_andrei	Evagetes	Sphaeropthalma	Methocha	Crabronidae	Parasitic_wasp	Tricorynus	Tenebroides	Leiodes	Notoxus_nupreus	Calosoma	Cymindis_punctigera	Chaetocnema	Phyllotrata	Zascelis_irrorata	Diamimus_subsericeus	Crocidema_arizonicus	Onychobaris	Calandrinus	Hylastes	Tomolips_quercicola	Gnathotrichus_pilosus	Melanotus_similis	Melanotus	Elathous_nebulosus
417BJunc	Juniperus monosperma	J22	1035	2018-06-01	1	0	0	0	0	0	1	0	0	0	2	1	0	0	0	0	0	0	0	0	0	0	0	0	0	0	0	0	0	0	0	0	0	0	0	0	0	0	0	0	0	0	0	0	0
417BJunc	Juniperus monosperma	J23	1034	2018-06-01	2	80	0	0	0	2	0	0	0	677	0	0	0	0	1	0	0	0	0	0	0	0	0	0	0	0	0	0	0	0	0	0	0	0	0	0	0	0	0	0	0	0	0	0	0
417BJunc	Juniperus monosperma	J24	1033	2018-06-01	No Data, trap flooded	No Data, trap flooded	No Data, trap flooded	No Data, trap flooded	No Data, trap flooded	No Data, trap flooded	No Data, trap flooded	No Data, trap flooded	No Data, trap flooded	No Data, trap flooded	No Data, trap flooded	No Data, trap flooded	No Data, trap flooded	No Data, trap flooded	No Data, trap flooded	No Data, trap flooded	No Data, trap flooded	No Data, trap flooded	No Data, trap flooded	No Data, trap flooded	No Data, trap flooded	No Data, trap flooded	No Data, trap flooded	No Data, trap flooded	No Data, trap flooded	No Data, trap flooded	No Data, trap flooded	No Data, trap flooded	No Data, trap flooded	No Data, trap flooded	No Data, trap flooded	No Data, trap flooded	No Data, trap flooded	No Data, trap flooded	No Data, trap flooded	No Data, trap flooded	No Data, trap flooded	No Data, trap flooded	No Data, trap flooded	No Data, trap flooded	No Data, trap flooded	No Data, trap flooded	No Data, trap flooded	No Data, trap flooded	No Data, trap flooded
Blue Chute	Juniperus monosperma	J4	159	2018-06-01	2	1	2	0	7	0	0	0	0	0	4	0	0	0	0	0	0	0	0	0	1	0	0	0	0	0	0	0	2	0	0	0	0	0	0	1	0	0	0	0	0	0	0	0	0
Blue Chute	Juniperus monosperma	J5	158	2018-06-01	5	0	0	1	2	0	0	0	0	50	0	0	0	0	0	0	0	0	0	1	0	0	0	0	0	0	0	0	0	0	0	0	0	0	0	0	0	0	0	0	0	0	0	0	0
Blue Chute	Juniperus monosperma	J6	155	2018-06-01	0	0	0	0	8	0	0	0	0	42	2	0	0	0	0	0	1	0	0	0	1	0	0	0	0	0	0	0	0	0	0	1	0	1	0	0	0	0	0	0	0	0	0	0	0
Lower	Juniperus monosperma	J1	166	2018-06-01	1	2	7	4	0	0	0	0	0	0	0	0	0	0	0	0	0	0	0	0	0	0	0	0	0	0	0	0	0	0	0	0	0	0	0	0	0	0	0	0	0	0	0	0	0
Lower	Juniperus monosperma	J2	165	2018-06-01	5	1	2	8	1	0	0	0	0	0	0	0	0	0	0	0	0	0	0	0	0	0	0	0	0	1	0	0	0	0	0	0	1	0	0	0	0	0	0	0	0	0	0	0	0
Lower	Juniperus monosperma	J3	164	2018-06-01	0	6	16	3	0	0	0	0	0	0	2	0	0	0	0	0	0	0	0	0	0	0	0	0	0	0	0	0	1	0	0	0	0	0	0	0	0	0	0	0	0	0	0	0	0
Powerline1	Juniperus monosperma	J13	141	2018-06-01	4	0	0	3	2	0	0	10	0	0	1	0	0	0	0	0	0	0	0	5	0	0	0	0	0	1	0	0	0	0	0	0	0	0	0	1	0	0	0	0	0	0	0	0	0
Powerline1	Juniperus monosperma	J14	140	2018-06-01	3	0	0	12	0	2	0	42	0	0	0	0	0	0	0	0	0	0	0	2	0	0	0	0	0	0	0	0	0	0	0	0	0	0	0	0	0	0	0	0	0	0	0	0	0
Powerline1	Juniperus monosperma	J15	137	2018-06-01	2	1	0	0	1	0	0	6	0	0	0	0	0	0	0	0	0	0	0	1	0	0	0	0	0	0	0	0	0	0	0	0	0	0	0	0	0	0	0	0	0	0	0	0	0
Powerline2	Juniperus monosperma	J16	135	2018-06-01	251	0	0	0	0	0	0	0	0	0	0	1	0	0	0	0	176	0	0	0	0	0	0	0	0	0	0	0	0	0	0	0	0	0	0	0	0	0	0	0	0	0	0	0	0
Powerline2	Juniperus monosperma	J17	133	2018-06-01	15	0	0	0	3	0	0	0	0	0	0	0	0	0	0	0	4	0	0	0	0	0	0	0	0	0	0	0	0	0	0	0	0	0	0	0	0	0	0	0	0	0	0	0	0
Powerline2	Juniperus monosperma	J18	131	2018-06-01	218	0	0	3	0	0	0	0	0	0	0	0	0	0	0	0	23	0	0	0	0	0	0	0	0	0	0	0	0	0	0	0	0	0	0	0	0	0	0	0	0	0	0	0	0
Powerline3	Juniperus monosperma	J19	129	2018-06-01	8	0	0	1	0	0	0	0	0	0	0	0	0	0	0	0	0	0	0	0	0	0	0	0	0	0	0	0	0	2	0	0	0	0	0	0	0	0	1	0	0	0	0	0	0
Powerline3	Juniperus monosperma	J20	1038	2018-06-01	No Data, trap flooded	No Data, trap flooded	No Data, trap flooded	No Data, trap flooded	No Data, trap flooded	No Data, trap flooded	No Data, trap flooded	No Data, trap flooded	No Data, trap flooded	No Data, trap flooded	No Data, trap flooded	No Data, trap flooded	No Data, trap flooded	No Data, trap flooded	No Data, trap flooded	No Data, trap flooded	No Data, trap flooded	No Data, trap flooded	No Data, trap flooded	No Data, trap flooded	No Data, trap flooded	No Data, trap flooded	No Data, trap flooded	No Data, trap flooded	No Data, trap flooded	No Data, trap flooded	No Data, trap flooded	No Data, trap flooded	No Data, trap flooded	No Data, trap flooded	No Data, trap flooded	No Data, trap flooded	No Data, trap flooded	No Data, trap flooded	No Data, trap flooded	No Data, trap flooded	No Data, trap flooded	No Data, trap flooded	No Data, trap flooded	No Data, trap flooded	No Data, trap flooded	No Data, trap flooded	No Data, trap flooded	No Data, trap flooded	No Data, trap flooded
Powerline3	Juniperus monosperma	J21	1037	2018-06-01	5	0	0	0	9	0	0	0	0	0	0	0	0	0	2	0	0	0	0	2	0	0	0	0	0	0	0	0	0	0	0	0	0	0	0	0	0	0	0	0	0	0	0	0	0
Red Mtn	Juniperus monosperma	J7	151	2018-06-01	3	9	21	3	0	0	0	0	0	2	0	0	0	0	2	0	0	0	0	4	0	0	0	0	0	3	0	0	0	0	0	0	0	0	0	0	0	0	0	0	0	0	0	0	0
Red Mtn	Juniperus monosperma	J8	150	2018-06-01	0	18	0	0	0	0	0	0	0	0	0	0	0	0	3	0	11	0	0	8	1	0	0	0	0	1	0	0	0	0	0	0	0	0	0	1	0	0	0	0	0	0	0	0	0
Red Mtn	Juniperus monosperma	J9	149	2018-06-01	21	5	2	6	0	0	0	0	0	1	0	0	0	0	0	0	0	0	0	12	1	0	0	0	0	1	0	0	0	0	0	0	0	0	0	0	0	0	0	0	0	0	0	0	0
Upper	Juniperus monosperma	J10	147	2018-06-01	6	0	0	5	0	0	0	0	0	2	1	0	0	0	1	0	0	0	0	0	0	0	0	0	0	0	0	0	0	0	0	0	0	0	2	0	0	0	0	0	0	0	2	2	0
Upper	Juniperus monosperma	J11	146	2018-06-01	8	0	0	0	0	0	1	0	0	28	2	0	0	0	0	0	0	0	0	5	3	0	0	0	0	0	0	0	0	0	0	0	0	0	0	0	0	0	0	0	0	0	0	3	0
Upper	Juniperus monosperma	J12	143	2018-06-01	5	0	9	0	0	0	1	0	0	0	2	0	2	0	0	0	0	0	0	2	0	0	0	0	0	0	0	0	0	0	0	0	0	0	0	0	0	0	0	0	0	0	0	0	0
417BJunc	Pinus edulis	P22	1036	2018-06-01	147	0	2	0	0	0	0	0	0	0	0	0	0	0	0	0	10	0	0	1	0	0	0	0	0	0	0	0	0	0	0	0	0	0	0	0	0	0	0	0	0	0	0	0	0
417BJunc	Pinus edulis	P23	1033	2018-06-01	13	0	0	2	0	0	0	0	0	0	0	0	0	0	0	0	0	0	0	0	0	0	0	0	0	1	0	0	0	0	0	0	1	0	0	0	0	0	0	0	0	0	0	0	0
417BJunc	Pinus edulis	P24	1099	2018-06-01	19	0	0	0	0	1	0	2	1	0	0	0	0	0	0	0	1	0	0	8	0	0	1	0	0	0	0	0	0	0	0	0	0	0	0	0	0	0	0	0	0	0	0	0	0
Blue Chute	Pinus edulis	P4	160	2018-06-01	1	1	1	2	1	0	0	0	0	0	0	0	0	0	0	0	3	0	0	0	13	0	0	0	0	1	0	0	0	0	0	2	0	0	0	0	0	0	0	0	0	0	0	0	0
Blue Chute	Pinus edulis	P5	157	2018-06-01	26	0	0	0	1	0	0	0	0	694	1	0	0	0	0	0	0	0	0	8	0	0	0	0	0	2	0	0	0	0	0	1	0	0	0	0	0	0	0	0	0	0	0	0	0
Blue Chute	Pinus edulis	P6	156	2018-06-01	1	1	40	2	0	0	0	0	0	1	0	0	0	0	0	0	7	0	0	1	0	0	0	0	0	1	0	0	0	0	0	0	0	0	0	0	1	0	0	0	0	0	0	0	0
Lower	Pinus edulis	P1	163	2018-06-01	2	0	2	62	0	1	0	0	0	0	0	0	0	0	0	0	0	0	0	1	0	0	0	0	0	0	0	0	0	0	0	0	0	0	0	0	0	0	0	0	0	0	0	0	0
Lower	Pinus edulis	P2	162	2018-06-01	5	0	6	25	4	0	0	0	0	0	2	0	3	0	0	0	0	1	0	0	1	0	0	0	0	0	0	0	0	0	0	0	0	0	0	0	0	0	0	0	0	0	0	0	0
Lower	Pinus edulis	P3	161	2018-06-01	No Data, trap flooded	No Data, trap flooded	No Data, trap flooded	No Data, trap flooded	No Data, trap flooded	No Data, trap flooded	No Data, trap flooded	No Data, trap flooded	No Data, trap flooded	No Data, trap flooded	No Data, trap flooded	No Data, trap flooded	No Data, trap flooded	No Data, trap flooded	No Data, trap flooded	No Data, trap flooded	No Data, trap flooded	No Data, trap flooded	No Data, trap flooded	No Data, trap flooded	No Data, trap flooded	No Data, trap flooded	No Data, trap flooded	No Data, trap flooded	No Data, trap flooded	No Data, trap flooded	No Data, trap flooded	No Data, trap flooded	No Data, trap flooded	No Data, trap flooded	No Data, trap flooded	No Data, trap flooded	No Data, trap flooded	No Data, trap flooded	No Data, trap flooded	No Data, trap flooded	No Data, trap flooded	No Data, trap flooded	No Data, trap flooded	No Data, trap flooded	No Data, trap flooded	No Data, trap flooded	No Data, trap flooded	No Data, trap flooded	No Data, trap flooded
Powerline1	Pinus edulis	P13	142	2018-06-01	4	2	0	0	2	0	0	19	0	0	5	0	0	0	2	0	0	0	0	0	0	0	0	0	0	1	0	0	0	0	0	0	0	0	0	0	0	0	0	0	0	0	0	0	0
Powerline1	Pinus edulis	P14	139	2018-06-01	7	3	0	2	0	2	0	4	0	0	0	0	0	0	0	0	6	0	0	3	0	0	0	0	0	0	0	0	0	0	0	0	0	0	0	0	0	0	0	0	0	0	0	0	0
Powerline1	Pinus edulis	P15	138	2018-06-01	2	0	0	0	1	0	0	7	0	0	6	0	0	0	1	0	0	0	0	2	0	0	0	0	0	0	0	0	0	0	0	0	0	0	0	0	0	0	0	0	0	0	0	0	0
Powerline2	Pinus edulis	P16	136	2018-06-01	226	0	0	0	0	0	0	0	0	0	0	0	1	0	0	0	189	0	0	1	0	0	0	0	0	0	0	0	0	0	0	0	0	0	0	0	0	0	0	0	0	0	0	0	0
Powerline2	Pinus edulis	P17	134	2018-06-01	1	0	0	0	0	0	0	0	0	0	0	0	0	0	0	0	489	0	0	0	0	0	0	0	0	0	0	0	0	0	0	0	0	0	0	0	0	0	0	0	0	0	0	0	0
Powerline2	Pinus edulis	P18	132	2018-06-01	29	0	0	0	0	0	0	0	0	0	0	0	0	0	0	0	226	0	0	0	0	0	0	0	0	0	0	0	0	0	0	0	0	0	1	0	0	0	0	0	0	0	0	0	0
Powerline3	Pinus edulis	P19	130	2018-06-01	39	0	0	1	0	0	0	0	0	0	0	0	0	0	1	0	0	0	0	0	0	0	0	0	0	0	0	0	0	0	0	0	0	0	0	0	0	0	0	0	0	0	0	0	0
Powerline3	Pinus edulis	P20	128	2018-06-01	3	0	0	0	5	0	0	1	0	0	1	0	0	0	0	0	0	0	0	1	0	0	0	0	0	0	0	0	0	0	0	1	0	0	0	0	0	0	1	0	0	0	0	0	0
Powerline3	Pinus edulis	P21	1039	2018-06-01	219	0	0	4	0	0	0	2	0	0	0	0	0	0	0	0	0	0	0	3	0	0	0	0	0	0	0	0	0	0	0	0	0	0	1	0	0	0	0	0	0	0	0	0	0
Red Mtn	Pinus edulis	P7	154	2018-06-01	0	1	6	0	0	0	4	0	0	0	3	0	0	0	1	0	0	0	0	3	0	0	0	0	0	1	0	0	0	0	0	0	0	0	0	0	0	0	0	0	0	0	0	0	0
Red Mtn	Pinus edulis	P8	153	2018-06-01	6	17	55	0	0	0	1	0	0	0	0	0	0	0	1	0	1	3	0	10	6	1	0	0	0	2	0	0	0	0	0	0	0	0	1	0	0	0	0	0	0	0	0	0	0
Red Mtn	Pinus edulis	P9	152	2018-06-01	61	3	1	0	0	0	2	0	0	0	0	0	0	0	1	0	0	3	0	7	5	0	0	0	0	0	0	0	2	0	0	0	0	0	0	0	0	0	0	0	0	0	1	1	0
Upper	Pinus edulis	P10	148	2018-06-01	4	0	0	4	0	0	26	0	0	191	1	0	0	0	2	0	0	0	0	0	0	0	0	0	0	1	0	0	0	0	0	0	0	0	0	0	0	0	0	0	0	0	1	1	0
Upper	Pinus edulis	P11	145	2018-06-01	29	0	1	0	0	0	7	0	0	1	0	0	0	0	0	0	0	0	0	4	0	0	0	0	0	0	0	0	0	0	0	0	0	0	0	0	0	0	0	0	0	0	0	0	0
Upper	Pinus edulis	P12	144	2018-06-01	4	0	0	0	0	0	1	0	0	0	0	0	0	0	0	0	0	0	0	5	1	1	0	0	0	0	0	0	0	0	0	0	0	0	8	0	0	0	0	0	0	0	1	1	0
417BJunc	Juniperus monosperma	J22	1035	2018-08-01	4	0	18	1	0	1	0	0	0	0	0	0	0	0	0	0	9	0	0	0	0	0	0	1	0	1	0	0	0	1	0	0	0	0	0	0	0	0	0	0	0	0	0	0	0
417BJunc	Juniperus monosperma	J23	1034	2018-08-01	7	1	2	1	0	0	0	0	0	0	0	1	0	0	0	0	12	0	0	0	0	0	0	0	0	0	0	0	0	0	0	0	0	0	0	0	0	0	0	1	0	0	0	0	0
417BJunc	Juniperus monosperma	J24	1098	2018-08-01	1	0	33	0	1	0	0	1	0	0	0	0	0	0	0	0	6	0	0	0	0	0	0	0	0	0	0	0	0	1	0	0	0	0	0	0	0	0	0	0	0	0	0	0	0
Blue Chute	Juniperus monosperma	J4	159	2018-08-01	1	1	3	0	1	0	0	0	0	1	1	0	0	0	0	0	0	0	0	0	0	0	0	0	0	0	0	0	0	0	0	1	0	0	0	0	1	0	0	0	0	0	0	0	0
Blue Chute	Juniperus monosperma	J5	158	2018-08-01	1	0	0	1	1	0	0	0	0	1	1	0	0	0	0	0	0	0	0	1	0	0	0	0	0	4	0	0	0	0	0	0	0	0	0	0	0	0	0	0	0	0	0	0	0
Blue Chute	Juniperus monosperma	J6	155	2018-08-01	0	0	0	0	0	0	0	0	0	0	1	0	0	0	0	0	0	0	0	0	0	0	0	0	0	1	0	0	0	0	0	1	0	0	0	0	1	0	0	0	0	0	0	0	0
Lower	Juniperus monosperma	J1	166	2018-08-01	0	0	95	3	0	0	0	0	0	0	2	0	0	0	0	0	0	0	0	0	0	0	0	0	0	0	0	0	0	0	0	0	0	0	0	0	0	0	0	0	0	0	0	0	0
Lower	Juniperus monosperma	J2	165	2018-08-01	0	1	0	0	0	0	0	0	0	4	0	0	0	1	0	0	0	1	0	0	0	0	3	0	0	2	0	0	0	0	0	0	0	0	0	0	0	0	0	0	0	0	0	0	0
Lower	Juniperus monosperma	J3	164	2018-08-01	1	1	187	1	0	0	0	0	0	0	0	0	0	0	0	0	114	0	0	0	0	0	0	0	0	2	0	0	0	0	0	0	0	0	0	0	0	0	0	0	0	0	0	0	0
Powerline1	Juniperus monosperma	J13	141	2018-08-01	1	0	0	0	0	0	0	0	0	0	0	0	0	0	0	0	0	0	0	0	0	1	0	0	0	0	0	0	7	17	0	0	0	0	0	0	0	0	0	0	0	1	0	0	0
Powerline1	Juniperus monosperma	J14	140	2018-08-01	2	1	0	0	0	0	0	0	0	0	0	0	0	0	0	0	0	0	0	0	0	0	0	0	0	0	0	0	5	0	0	0	0	0	0	0	0	0	0	0	0	0	0	0	0
Powerline1	Juniperus monosperma	J15	137	2018-08-01	3	0	0	0	0	0	0	0	0	0	0	0	0	0	0	0	0	0	0	1	0	0	0	0	0	1	0	0	0	4	0	0	0	0	0	0	0	0	0	0	0	0	0	0	0
Powerline2	Juniperus monosperma	J16	135	2018-08-01	2	0	0	0	1	0	0	0	0	0	0	0	0	0	0	0	8	0	0	0	0	0	0	0	0	0	0	0	0	0	0	1	0	0	0	0	0	0	0	0	0	0	0	0	0
Powerline2	Juniperus monosperma	J17	133	2018-08-01	4	0	0	29	0	0	0	0	0	0	0	0	0	0	0	0	2	0	0	0	0	0	0	0	0	0	0	0	1	0	0	0	0	0	0	0	0	0	0	0	0	0	0	0	0
Powerline2	Juniperus monosperma	J18	131	2018-08-01	3	0	0	0	1	0	0	0	0	0	0	0	0	0	0	0	42	0	0	1	0	0	0	0	0	0	0	0	1	0	0	0	0	0	0	0	0	0	0	0	0	0	0	0	0
Powerline3	Juniperus monosperma	J19	129	2018-08-01	0	0	0	10	0	0	0	0	0	0	0	0	0	0	0	0	0	0	0	5	0	0	0	0	0	0	0	0	1	12	0	0	0	0	0	0	0	0	0	0	0	0	0	0	0
Powerline3	Juniperus monosperma	J20	1038	2018-08-01	2	1	0	54	0	0	0	0	0	0	0	1	0	0	2	0	1	0	0	0	0	0	0	0	0	3	0	0	1	2	0	0	0	0	0	0	0	0	0	0	0	0	0	0	0
Powerline3	Juniperus monosperma	J21	1037	2018-08-01	0	0	0	0	0	0	0	0	0	0	0	0	0	0	0	0	0	0	0	2	0	0	0	2	0	1	0	0	0	0	0	0	0	0	0	0	0	0	0	0	0	0	0	0	0
Red Mtn	Juniperus monosperma	J7	151	2018-08-01	0	3	17	0	0	0	0	0	0	0	0	0	0	0	0	0	0	0	0	1	1	0	0	0	0	2	0	0	1	0	0	0	0	0	0	0	0	0	0	0	0	0	0	0	0
Red Mtn	Juniperus monosperma	J8	150	2018-08-01	1	3	7	0	0	0	0	0	0	0	0	0	0	0	0	0	1	0	0	0	0	0	0	0	0	0	0	0	1	0	0	0	0	0	0	0	0	0	0	0	0	0	0	0	0
Red Mtn	Juniperus monosperma	J9	149	2018-08-01	1	1	5	0	0	0	0	0	0	0	0	0	0	0	0	0	0	0	0	0	0	0	0	0	0	0	0	0	3	0	0	0	0	0	0	0	0	0	0	0	0	0	1	0	0
Upper	Juniperus monosperma	J10	147	2018-08-01	2	0	7	0	0	0	0	0	0	0	0	0	0	0	0	0	0	0	0	1	0	0	0	0	0	0	0	0	0	0	0	1	0	0	0	0	0	0	0	0	0	0	1	0	0
Upper	Juniperus monosperma	J11	146	2018-08-01	0	0	0	0	0	0	4	0	0	8	0	0	0	0	0	0	0	0	0	0	0	0	0	0	0	0	0	0	0	0	0	0	0	0	0	0	0	0	0	0	0	0	0	0	0
Upper	Juniperus monosperma	J12	143	2018-08-01	2	0	16	0	0	0	0	0	0	0	0	0	0	0	0	0	0	0	0	5	0	0	0	0	0	4	0	0	1	0	0	0	0	0	1	0	0	0	0	0	0	0	0	0	0
417BJunc	Pinus edulis	P22	1036	2018-08-01	5	0	9	0	0	0	0	0	0	0	0	0	0	0	0	0	10	0	0	1	0	0	0	0	0	0	0	0	0	1	0	0	0	0	0	0	0	0	0	0	0	0	0	0	0
417BJunc	Pinus edulis	P23	1033	2018-08-01	7	0	0	0	0	0	0	0	0	0	0	0	0	0	0	0	13	0	0	3	0	0	0	0	0	0	0	0	0	0	0	0	0	0	0	0	0	0	0	0	0	0	0	0	0
417BJunc	Pinus edulis	P24	1099	2018-08-01	1	0	4	0	15	0	0	2	0	0	0	0	0	0	0	0	12	0	0	4	0	0	0	0	0	0	0	0	0	4	0	0	0	0	0	0	0	0	0	0	0	0	0	0	0
Blue Chute	Pinus edulis	P4	160	2018-08-01	4	0	0	0	0	0	0	0	0	2	0	0	0	0	0	0	0	1	0	0	3	0	1	0	0	0	0	0	0	0	0	1	0	0	0	0	0	0	0	0	0	0	0	0	0
Blue Chute	Pinus edulis	P5	157	2018-08-01	2	3	0	0	1	0	0	0	0	4	5	0	0	0	0	0	0	0	0	1	0	0	0	0	0	0	0	0	0	0	0	0	0	0	0	0	0	0	0	0	2	0	0	0	0
Blue Chute	Pinus edulis	P6	156	2018-08-01	1	0	0	0	0	0	0	0	0	5	5	0	0	0	0	0	0	0	0	0	0	0	0	0	0	1	0	0	0	1	0	0	0	0	0	0	0	0	0	0	0	0	0	0	0
Lower	Pinus edulis	P1	163	2018-08-01	7	3	0	217	0	0	0	0	0	0	0	0	0	0	0	0	0	6	0	0	0	0	0	0	0	0	0	0	0	0	0	0	0	0	0	0	0	0	0	0	0	0	0	0	0
Lower	Pinus edulis	P2	162	2018-08-01	0	0	17	25	0	0	0	0	0	0	0	0	0	0	0	0	0	3	0	0	0	0	0	0	0	2	0	0	0	0	0	0	0	0	0	0	0	0	0	0	0	0	0	0	0
Lower	Pinus edulis	P3	161	2018-08-01	11	0	17	13	0	0	0	0	0	0	0	0	1	0	0	0	0	0	0	0	0	0	0	0	0	1	0	0	0	0	0	0	0	0	0	0	0	0	0	0	0	0	0	0	0
Powerline1	Pinus edulis	P13	142	2018-08-01	1	0	0	0	0	0	0	0	0	0	0	0	0	0	0	0	0	0	0	0	0	0	0	0	0	1	0	0	1	2	0	0	0	0	0	0	0	0	0	0	0	0	0	0	0
Powerline1	Pinus edulis	P14	139	2018-08-01	0	0	0	0	0	0	0	0	0	0	0	0	0	0	2	0	0	0	0	0	0	0	0	0	0	0	0	0	3	0	0	0	0	0	0	0	0	0	0	0	0	0	0	0	0
Powerline1	Pinus edulis	P15	138	2018-08-01	1	1	0	0	0	0	0	0	0	0	0	0	0	0	0	0	1	0	0	0	0	0	0	0	0	0	0	0	1	0	0	0	0	0	0	0	0	0	0	0	0	0	0	0	0
Powerline2	Pinus edulis	P16	136	2018-08-01	3	0	0	0	0	0	5	0	0	0	0	0	0	0	0	0	90	0	0	0	0	0	0	0	0	0	0	0	0	0	0	0	0	0	0	0	0	0	0	0	0	0	0	0	0
Powerline2	Pinus edulis	P17	134	2018-08-01	3	0	0	180	0	0	0	0	0	0	0	7	3	0	0	0	0	0	0	2	0	0	0	0	0	0	0	0	0	0	0	0	0	0	0	0	0	0	0	0	0	0	0	0	0
Powerline2	Pinus edulis	P18	132	2018-08-01	3	0	0	0	0	0	0	0	0	0	0	0	0	0	0	0	8	0	0	0	0	0	0	0	0	3	0	0	0	1	0	0	0	0	0	0	0	0	0	0	0	0	0	0	0
Powerline3	Pinus edulis	P19	130	2018-08-01	0	0	0	0	0	0	0	1	0	0	0	0	0	0	2	0	0	0	0	5	0	0	0	0	0	0	0	0	1	0	0	0	0	0	0	0	0	0	0	0	0	0	0	0	0
Powerline3	Pinus edulis	P20	128	2018-08-01	0	0	0	2	1	0	0	0	0	0	0	0	0	0	0	0	1	0	0	12	0	0	0	0	0	3	0	0	0	0	0	0	0	0	0	0	0	0	0	0	0	0	0	0	0
Powerline3	Pinus edulis	P21	1039	2018-08-01	1	0	0	22	0	0	0	0	0	0	0	0	0	0	0	0	0	0	0	1	1	0	0	0	0	4	0	0	0	0	0	0	0	0	0	0	0	0	0	0	0	0	0	0	0
Red Mtn	Pinus edulis	P7	154	2018-08-01	0	0	4	0	0	0	0	0	0	0	0	0	0	1	3	0	0	0	0	0	1	0	0	0	0	0	0	0	0	0	0	0	0	0	0	0	0	0	0	0	0	0	0	0	1
Red Mtn	Pinus edulis	P8	153	2018-08-01	3	0	47	0	0	0	0	0	0	0	0	0	0	0	0	0	0	1	0	0	1	0	0	0	0	0	0	0	0	0	0	0	0	0	0	0	0	0	0	0	0	0	0	0	0
Red Mtn	Pinus edulis	P9	152	2018-08-01	5	2	0	0	0	0	0	0	0	16	0	0	0	0	0	0	0	1	0	0	1	0	0	0	0	0	0	0	0	0	0	0	0	0	0	0	0	0	0	0	0	0	0	0	0
Upper	Pinus edulis	P10	148	2018-08-01	1	0	0	0	0	0	0	0	0	146	0	0	0	0	0	0	0	0	0	0	1	0	0	0	0	0	0	0	1	0	0	0	0	0	0	0	0	0	0	0	0	0	0	0	0
Upper	Pinus edulis	P11	145	2018-08-01	3	0	0	0	0	0	0	0	0	0	0	0	1	0	0	0	0	0	0	0	1	0	0	0	0	1	0	0	1	0	0	0	0	0	5	0	0	0	0	1	0	0	0	0	0
Upper	Pinus edulis	P12	144	2018-08-01	2	0	8	0	0	0	0	0	0	0	0	0	0	0	0	0	0	0	0	0	0	0	0	0	0	1	0	0	0	0	0	1	0	0	2	0	0	0	0	0	0	0	0	0	0
417BJunc	Juniperus monosperma	J22	1035	2018-09-01	0	0	5	0	0	0	0	0	0	0	0	0	0	0	0	0	7	0	0	0	0	0	0	0	0	0	0	0	1	0	0	0	0	0	0	0	0	0	0	0	0	0	0	0	0
417BJunc	Juniperus monosperma	J23	1034	2018-09-01	0	1	4	0	0	1	0	0	0	0	0	0	0	0	1	0	6	0	0	0	0	0	0	0	0	1	0	0	1	0	0	0	0	0	0	0	0	0	0	0	0	0	0	0	0
417BJunc	Juniperus monosperma	J24	1098	2018-09-01	1	0	21	0	0	0	2	0	0	1	0	0	0	0	0	0	15	0	0	0	0	0	0	0	0	0	0	0	3	0	0	0	0	0	0	0	0	0	0	0	0	0	0	0	0
Blue Chute	Juniperus monosperma	J4	159	2018-09-01	No Data, trap flooded	No Data, trap flooded	No Data, trap flooded	No Data, trap flooded	No Data, trap flooded	No Data, trap flooded	No Data, trap flooded	No Data, trap flooded	No Data, trap flooded	No Data, trap flooded	No Data, trap flooded	No Data, trap flooded	No Data, trap flooded	No Data, trap flooded	No Data, trap flooded	No Data, trap flooded	No Data, trap flooded	No Data, trap flooded	No Data, trap flooded	No Data, trap flooded	No Data, trap flooded	No Data, trap flooded	No Data, trap flooded	No Data, trap flooded	No Data, trap flooded	No Data, trap flooded	No Data, trap flooded	No Data, trap flooded	No Data, trap flooded	No Data, trap flooded	No Data, trap flooded	No Data, trap flooded	No Data, trap flooded	No Data, trap flooded	No Data, trap flooded	No Data, trap flooded	No Data, trap flooded	No Data, trap flooded	No Data, trap flooded	No Data, trap flooded	No Data, trap flooded	No Data, trap flooded	No Data, trap flooded	No Data, trap flooded	No Data, trap flooded
Blue Chute	Juniperus monosperma	J5	158	2018-09-01	0	0	0	2	0	0	0	0	0	2	1	0	0	0	0	0	0	0	0	0	0	0	0	0	0	1	0	0	3	0	0	0	0	0	0	0	0	0	0	0	0	0	0	0	0
Blue Chute	Juniperus monosperma	J6	155	2018-09-01	0	0	0	0	4	0	0	0	0	9	1	0	0	0	0	0	0	0	0	0	1	0	0	0	0	0	0	0	3	0	0	2	0	0	0	0	0	0	0	0	0	0	0	0	0
Lower	Juniperus monosperma	J1	166	2018-09-01	0	0	58	0	0	0	0	0	0	0	1	0	0	0	0	2	0	0	0	0	0	0	0	0	0	1	0	0	2	0	0	0	0	0	0	0	0	0	0	0	0	0	0	0	0
Lower	Juniperus monosperma	J2	165	2018-09-01	3	1	5	13	0	0	0	0	0	0	0	0	0	0	0	0	0	0	0	0	0	0	0	0	0	0	0	0	1	0	0	0	0	0	0	0	0	0	0	0	0	0	0	0	0
Lower	Juniperus monosperma	J3	164	2018-09-01	0	0	12	2	0	0	0	0	0	0	0	0	0	0	0	0	104	1	0	0	0	0	0	0	0	2	0	0	2	0	0	0	0	0	0	0	0	0	0	0	0	0	0	0	0
Powerline1	Juniperus monosperma	J14	140	2018-09-01	0	0	0	0	0	0	0	0	0	0	0	0	0	0	0	0	0	0	0	0	0	0	0	0	0	0	0	0	30	0	0	0	0	0	0	0	0	0	0	0	0	0	0	0	0
Powerline1	Juniperus monosperma	J15	137	2018-09-01	No Data, trap flooded	No Data, trap flooded	No Data, trap flooded	No Data, trap flooded	No Data, trap flooded	No Data, trap flooded	No Data, trap flooded	No Data, trap flooded	No Data, trap flooded	No Data, trap flooded	No Data, trap flooded	No Data, trap flooded	No Data, trap flooded	No Data, trap flooded	No Data, trap flooded	No Data, trap flooded	No Data, trap flooded	No Data, trap flooded	No Data, trap flooded	No Data, trap flooded	No Data, trap flooded	No Data, trap flooded	No Data, trap flooded	No Data, trap flooded	No Data, trap flooded	No Data, trap flooded	No Data, trap flooded	No Data, trap flooded	No Data, trap flooded	No Data, trap flooded	No Data, trap flooded	No Data, trap flooded	No Data, trap flooded	No Data, trap flooded	No Data, trap flooded	No Data, trap flooded	No Data, trap flooded	No Data, trap flooded	No Data, trap flooded	No Data, trap flooded	No Data, trap flooded	No Data, trap flooded	No Data, trap flooded	No Data, trap flooded	No Data, trap flooded
Powerline1	Juniperus monosperma	J16	138	2018-09-01	No Data, trap flooded	No Data, trap flooded	No Data, trap flooded	No Data, trap flooded	No Data, trap flooded	No Data, trap flooded	No Data, trap flooded	No Data, trap flooded	No Data, trap flooded	No Data, trap flooded	No Data, trap flooded	No Data, trap flooded	No Data, trap flooded	No Data, trap flooded	No Data, trap flooded	No Data, trap flooded	No Data, trap flooded	No Data, trap flooded	No Data, trap flooded	No Data, trap flooded	No Data, trap flooded	No Data, trap flooded	No Data, trap flooded	No Data, trap flooded	No Data, trap flooded	No Data, trap flooded	No Data, trap flooded	No Data, trap flooded	No Data, trap flooded	No Data, trap flooded	No Data, trap flooded	No Data, trap flooded	No Data, trap flooded	No Data, trap flooded	No Data, trap flooded	No Data, trap flooded	No Data, trap flooded	No Data, trap flooded	No Data, trap flooded	No Data, trap flooded	No Data, trap flooded	No Data, trap flooded	No Data, trap flooded	No Data, trap flooded	No Data, trap flooded
Powerline2	Juniperus monosperma	J16	135	2018-09-01	2	0	0	3	0	0	0	0	0	0	1	0	0	0	0	0	0	0	0	1	0	0	0	0	0	1	0	1	2	0	0	0	0	0	0	0	0	0	0	0	0	0	0	0	0
Powerline2	Juniperus monosperma	J17	133	2018-09-01	4	0	0	35	0	0	0	0	0	0	0	0	0	0	0	0	5	0	0	0	0	0	0	0	0	0	0	0	6	0	0	0	0	0	0	0	0	0	0	0	0	0	0	0	0
Powerline2	Juniperus monosperma	J18	131	2018-09-01	0	0	0	0	0	0	0	0	0	0	0	0	0	0	0	0	45	0	0	1	0	0	0	0	0	1	0	0	2	0	0	0	0	0	0	0	0	0	0	0	0	0	0	0	0
Powerline3	Juniperus monosperma	J19	129	2018-09-01	1	0	0	2	0	0	1	0	0	0	0	0	0	0	4	0	0	0	0	4	0	0	0	0	0	0	0	0	1	0	0	0	0	0	0	0	0	0	0	0	0	0	0	0	0
Powerline3	Juniperus monosperma	J20	1038	2018-09-01	0	0	0	32	0	0	0	0	0	0	0	0	0	0	4	0	1	0	0	0	0	0	0	0	0	0	0	0	1	0	0	0	0	0	0	0	0	0	0	0	0	0	0	0	0
Red Mtn	Juniperus monosperma	J7	151	2018-09-01	0	1	6	0	0	0	0	0	0	0	0	0	0	0	0	0	0	0	0	0	0	0	0	0	0	0	0	0	0	0	0	0	1	0	0	0	0	0	0	0	0	0	0	0	0
Red Mtn	Juniperus monosperma	J8	150	2018-09-01	1	5	5	0	0	0	0	0	0	0	0	0	0	0	0	0	3	0	1	0	0	0	0	0	0	1	0	0	0	0	0	0	0	0	0	0	0	0	0	0	0	0	0	0	0
Red Mtn	Juniperus monosperma	J9	149	2018-09-01	3	0	6	0	0	0	0	0	0	0	0	0	0	0	0	1	0	0	0	0	0	0	0	0	0	0	0	0	0	0	0	0	0	0	0	0	0	0	0	0	0	0	0	0	0
Upper	Juniperus monosperma	J10	147	2018-09-01	3	0	2	0	0	0	0	0	0	0	0	0	0	0	0	0	0	0	0	4	0	0	0	0	1	3	0	0	0	0	0	0	0	0	0	0	0	0	0	0	0	0	1	0	0
Upper	Juniperus monosperma	J11		2018-09-01	No Data, trap flooded	No Data, trap flooded	No Data, trap flooded	No Data, trap flooded	No Data, trap flooded	No Data, trap flooded	No Data, trap flooded	No Data, trap flooded	No Data, trap flooded	No Data, trap flooded	No Data, trap flooded	No Data, trap flooded	No Data, trap flooded	No Data, trap flooded	No Data, trap flooded	No Data, trap flooded	No Data, trap flooded	No Data, trap flooded	No Data, trap flooded	No Data, trap flooded	No Data, trap flooded	No Data, trap flooded	No Data, trap flooded	No Data, trap flooded	No Data, trap flooded	No Data, trap flooded	No Data, trap flooded	No Data, trap flooded	No Data, trap flooded	No Data, trap flooded	No Data, trap flooded	No Data, trap flooded	No Data, trap flooded	No Data, trap flooded	No Data, trap flooded	No Data, trap flooded	No Data, trap flooded	No Data, trap flooded	No Data, trap flooded	No Data, trap flooded	No Data, trap flooded	No Data, trap flooded	No Data, trap flooded	No Data, trap flooded	No Data, trap flooded
Upper	Juniperus monosperma	J12		2018-09-01	No Data, trap flooded	No Data, trap flooded	No Data, trap flooded	No Data, trap flooded	No Data, trap flooded	No Data, trap flooded	No Data, trap flooded	No Data, trap flooded	No Data, trap flooded	No Data, trap flooded	No Data, trap flooded	No Data, trap flooded	No Data, trap flooded	No Data, trap flooded	No Data, trap flooded	No Data, trap flooded	No Data, trap flooded	No Data, trap flooded	No Data, trap flooded	No Data, trap flooded	No Data, trap flooded	No Data, trap flooded	No Data, trap flooded	No Data, trap flooded	No Data, trap flooded	No Data, trap flooded	No Data, trap flooded	No Data, trap flooded	No Data, trap flooded	No Data, trap flooded	No Data, trap flooded	No Data, trap flooded	No Data, trap flooded	No Data, trap flooded	No Data, trap flooded	No Data, trap flooded	No Data, trap flooded	No Data, trap flooded	No Data, trap flooded	No Data, trap flooded	No Data, trap flooded	No Data, trap flooded	No Data, trap flooded	No Data, trap flooded	No Data, trap flooded
417BJunc	Pinus edulis	P22	1036	2018-09-01	0	0	13	0	0	0	0	0	0	0	1	0	0	0	0	0	10	0	0	0	0	0	0	0	0	0	0	0	1	0	0	0	0	0	0	0	0	0	0	0	0	0	0	0	0
417BJunc	Pinus edulis	P23	1033	2018-09-01	1	0	0	0	0	0	0	0	0	0	0	0	0	0	0	0	18	0	0	0	0	0	0	0	0	1	0	0	1	0	0	0	0	0	0	0	0	0	0	0	0	0	0	0	0
417BJunc	Pinus edulis	P24	1099	2018-09-01	0	0	10	0	0	0	0	0	0	0	0	0	0	0	0	0	10	0	0	2	0	0	0	0	0	1	0	0	0	0	0	0	0	0	0	0	0	0	0	0	0	0	0	0	0
Blue Chute	Pinus edulis	P4	160	2018-09-01	4	0	0	44	0	0	0	0	0	0	0	0	0	0	0	0	1	0	0	0	0	0	0	0	0	1	1	0	2	0	0	1	0	0	0	0	0	0	0	0	0	0	0	0	0
Blue Chute	Pinus edulis	P5	157	2018-09-01	0	2	0	0	0	0	0	0	0	53	0	0	0	0	0	0	2	0	0	0	0	0	0	0	0	0	0	0	0	0	0	0	0	0	0	0	0	0	0	0	0	0	0	0	0
Blue Chute	Pinus edulis	P6	156	2018-09-01	1	0	0	0	0	0	0	0	0	106	1	0	0	0	0	0	0	0	0	1	0	0	0	0	0	1	0	0	1	0	0	0	0	0	0	0	0	0	0	0	0	0	0	0	0
Lower	Pinus edulis	P1	163	2018-09-01	7	0	0	278	0	0	0	0	0	0	0	0	0	0	0	0	0	2	0	0	0	0	0	0	0	0	0	0	2	0	0	0	0	0	0	0	0	0	0	0	0	0	0	0	0
Lower	Pinus edulis	P2	162	2018-09-01	1	0	6	21	0	0	0	0	0	0	0	0	0	0	0	0	0	2	0	0	0	0	0	0	0	1	0	0	0	0	0	0	0	0	0	0	0	0	0	0	0	0	0	0	0
Lower	Pinus edulis	P3	161	2018-09-01	0	0	13	0	1	0	0	0	0	0	0	0	0	0	0	0	0	0	0	0	0	0	0	0	0	0	0	0	0	0	0	0	0	0	0	0	0	0	0	0	0	0	0	0	0
Powerline1	Pinus edulis	P13	142	2018-09-01	0	0	0	0	0	0	0	0	0	0	0	0	0	0	0	0	0	0	0	0	0	0	0	0	0	1	0	0	16	0	0	0	0	0	0	0	0	0	0	0	0	0	0	0	0
Powerline1	Pinus edulis	P14	139	2018-09-01	0	0	0	0	0	0	0	1	0	0	0	0	0	0	0	0	2	0	0	0	0	0	0	0	0	0	0	0	3	0	0	0	0	0	0	0	0	0	0	0	0	0	0	0	0
Powerline1	Pinus edulis	P15	138	2018-09-01	0	0	0	1	1	0	0	0	0	0	0	0	0	0	0	0	0	0	0	0	0	0	0	0	0	1	0	0	0	0	0	0	0	0	0	0	0	0	0	0	0	0	0	0	0
Powerline2	Pinus edulis	P16	136	2018-09-01	7	0	0	0	0	0	0	0	0	0	0	0	0	0	0	51	20	0	0	0	0	0	0	0	0	0	0	0	0	0	0	0	0	0	0	0	0	0	0	1	0	0	0	0	0
Powerline2	Pinus edulis	P17	134	2018-09-01	1	0	0	44	0	0	0	0	0	0	0	0	1	0	0	0	0	0	0	0	0	0	0	0	0	1	0	0	0	0	0	0	0	0	0	0	0	0	0	0	0	0	0	0	0
Powerline2	Pinus edulis	P18	132	2018-09-01	1	0	0	6	0	0	0	0	0	0	0	0	0	0	0	0	16	0	0	0	0	0	0	0	0	0	0	0	1	0	0	0	0	0	0	0	0	0	0	0	0	0	0	0	0
Powerline3	Pinus edulis	P19	130	2018-09-01	1	0	0	4	0	0	0	0	0	0	0	0	0	0	15	0	0	0	0	4	0	0	0	0	0	0	0	0	0	0	0	0	0	0	0	0	0	0	0	0	0	0	0	0	0
Powerline3	Pinus edulis	P20	128	2018-09-01	1	0	0	4	0	0	1	0	0	0	0	1	0	0	0	0	0	0	0	2	0	0	0	0	0	0	0	0	0	0	0	0	0	0	0	0	0	0	0	0	0	0	0	0	0
Powerline3	Pinus edulis	P21	1039	2018-09-01	0	0	0	5	0	0	0	1	0	0	0	0	0	0	0	0	0	0	0	0	0	0	0	0	0	2	0	0	0	0	0	0	0	0	0	0	0	0	0	0	0	0	0	0	0
Red Mtn	Pinus edulis	P7	154	2018-09-01	1	0	1	0	0	0	0	0	0	0	0	0	0	0	0	0	0	0	1	0	0	0	0	0	0	0	0	0	0	0	0	0	0	0	0	0	0	0	0	0	0	0	0	0	0
Red Mtn	Pinus edulis	P8	153	2018-09-01	0	5	12	0	0	0	0	0	0	0	0	0	0	0	0	0	0	0	0	0	0	0	0	0	0	3	0	0	0	0	0	0	0	0	0	0	0	0	0	0	0	0	0	0	0
Red Mtn	Pinus edulis	P9	152	2018-09-01	3	0	2	0	0	0	0	0	0	0	0	0	0	0	0	0	0	0	0	1	0	0	0	0	0	4	0	0	0	0	0	0	0	0	0	0	0	0	0	0	0	0	0	0	0
417BJunc	Juniperus monosperma	J22	1035	2019-04-01	1	0	4	0	0	0	0	0	0	0	0	0	0	0	0	0	0	0	0	0	0	0	0	0	0	0	0	0	0	0	0	0	0	0	0	0	0	0	0	0	0	0	0	0	0
417BJunc	Juniperus monosperma	J23	1034	2019-04-01	1	0	0	0	0	0	0	0	0	0	0	0	0	0	0	0	0	0	0	0	0	0	0	0	0	0	0	0	0	0	0	0	0	0	0	0	0	0	0	0	0	0	0	0	0
417BJunc	Juniperus monosperma	J24	1098	2019-04-01	7	0	0	0	0	0	0	0	0	0	0	0	0	0	0	0	0	0	0	0	0	0	0	0	0	0	0	0	0	0	0	0	0	0	0	0	0	0	0	0	0	0	0	0	0
Blue Chute	Juniperus monosperma	J4	159	2019-04-01	0	0	1	0	0	0	0	0	0	0	0	0	0	0	0	0	0	0	0	0	1	0	0	0	0	0	0	0	1	0	0	0	0	0	0	0	0	0	0	0	0	0	0	0	0
Blue Chute	Juniperus monosperma	J5	158	2019-04-01	0	0	0	0	0	0	0	0	0	0	0	0	0	0	0	0	0	0	0	0	0	0	0	0	0	0	0	0	0	0	0	0	0	0	0	0	0	0	0	0	0	0	0	0	0
Blue Chute	Juniperus monosperma	J6	155	2019-04-01	13	0	0	0	0	0	0	0	0	0	0	0	0	0	0	0	0	0	0	0	0	0	0	0	0	0	0	0	0	0	0	0	0	0	0	0	0	0	0	0	0	0	0	0	0
Lower	Juniperus monosperma	J1	166	2019-04-01	0	0	7	2	0	0	0	0	0	0	0	0	0	0	0	0	0	0	0	0	0	0	0	0	0	0	0	0	1	0	0	0	0	0	0	0	0	0	0	0	0	0	0	0	0
Lower	Juniperus monosperma	J2	165	2019-04-01	0	0	3	0	0	0	0	0	0	0	0	0	0	0	0	0	0	0	0	0	0	0	0	0	0	0	0	0	0	0	0	0	0	0	0	0	0	0	0	0	0	0	0	0	0
Lower	Juniperus monosperma	J3	164	2019-04-01	1	0	6	0	0	0	0	0	0	0	0	0	0	0	0	0	0	0	0	0	0	0	0	0	0	0	0	0	0	0	0	0	0	0	0	0	0	0	0	0	0	0	0	0	0
Powerline1	Juniperus monosperma	J13	141	2019-04-01	0	0	0	0	0	0	0	0	0	0	0	0	0	0	0	0	0	0	0	0	5	0	0	0	0	0	0	0	0	0	0	0	0	0	0	0	0	0	0	0	0	0	0	0	0
Powerline1	Juniperus monosperma	J14	140	2019-04-01	1	0	0	1	0	0	0	0	0	0	0	0	0	0	0	0	0	0	0	0	0	0	0	0	0	0	0	0	0	0	0	0	0	0	0	0	0	0	0	0	0	0	0	0	0
Powerline2	Juniperus monosperma	J16	135	2019-04-01	0	0	0	0	0	0	0	0	0	0	3	0	0	0	0	0	0	0	0	0	0	0	0	0	0	0	0	0	2	0	0	0	0	0	0	0	0	0	0	0	0	0	0	0	0
Powerline2	Juniperus monosperma	J17	133	2019-04-01	3	0	0	0	0	0	0	0	0	0	0	0	0	0	0	0	0	0	0	0	0	0	0	0	0	0	0	0	0	0	0	0	0	0	0	0	0	0	0	0	0	0	0	0	0
Powerline2	Juniperus monosperma	J18	131	2019-04-01	1	0	0	0	0	0	0	0	0	0	0	0	0	0	0	0	0	0	0	0	0	0	0	0	0	0	0	0	0	0	0	0	0	0	0	0	0	0	0	0	0	0	0	0	0
Powerline3	Juniperus monosperma	J19	129	2019-04-01	0	0	0	0	0	0	0	0	0	0	0	0	0	0	0	0	0	0	0	0	0	0	0	0	0	0	0	0	0	0	0	0	0	0	0	0	0	0	0	0	0	0	0	0	0
Powerline3	Juniperus monosperma	J20	1038	2019-04-01	0	0	0	0	0	0	0	0	0	0	0	0	0	0	0	0	0	0	0	0	0	0	0	0	0	0	0	0	0	0	0	0	0	0	0	0	0	0	0	0	0	0	0	0	0
Powerline3	Juniperus monosperma	J21	1037	2019-04-01	0	0	0	0	0	0	0	0	0	0	0	0	0	0	0	0	0	0	0	0	0	0	0	0	0	0	0	0	0	0	0	0	0	0	0	0	0	0	0	0	0	0	0	0	0
Red Mtn.	Juniperus monosperma	J7	151	2019-04-01	0	0	5	0	0	0	0	0	0	0	0	0	0	0	0	0	0	0	0	0	0	0	0	0	0	0	0	0	0	0	0	0	0	0	0	0	0	0	0	0	0	0	0	0	0
Red Mtn.	Juniperus monosperma	J8	150	2019-04-01	0	0	0	0	0	0	0	0	0	0	0	1	0	0	0	0	0	0	0	0	0	0	0	0	0	0	0	0	0	0	0	0	0	0	0	0	0	0	0	0	0	0	0	0	0
Red Mtn.	Juniperus monosperma	J9	149	2019-04-01	0	0	3	0	0	0	0	0	0	0	0	0	0	0	0	0	0	0	0	0	0	0	0	0	0	0	0	0	0	0	0	0	0	0	0	0	0	0	0	0	0	0	0	0	0
Upper	Juniperus monosperma	J10	147	2019-04-01	1	0	0	0	0	0	0	0	0	0	0	0	0	0	0	0	0	0	0	0	0	0	0	0	0	0	0	0	0	0	0	0	0	0	0	0	0	0	0	0	0	0	0	0	0
Upper	Juniperus monosperma	J11	146	2019-04-01	2	0	0	0	0	0	0	0	0	0	0	0	0	0	0	0	0	0	0	0	0	0	0	0	0	0	0	0	0	0	0	0	0	0	0	0	0	0	0	0	0	0	0	0	0
Upper	Juniperus monosperma	J12		2019-04-01	No Data, trap flooded	No Data, trap flooded	No Data, trap flooded	No Data, trap flooded	No Data, trap flooded	No Data, trap flooded	No Data, trap flooded	No Data, trap flooded	No Data, trap flooded	No Data, trap flooded	No Data, trap flooded	No Data, trap flooded	No Data, trap flooded	No Data, trap flooded	No Data, trap flooded	No Data, trap flooded	No Data, trap flooded	No Data, trap flooded	No Data, trap flooded	No Data, trap flooded	No Data, trap flooded	No Data, trap flooded	No Data, trap flooded	No Data, trap flooded	No Data, trap flooded	No Data, trap flooded	No Data, trap flooded	No Data, trap flooded	No Data, trap flooded	No Data, trap flooded	No Data, trap flooded	No Data, trap flooded	No Data, trap flooded	No Data, trap flooded	No Data, trap flooded	No Data, trap flooded	No Data, trap flooded	No Data, trap flooded	No Data, trap flooded	No Data, trap flooded	No Data, trap flooded	No Data, trap flooded	No Data, trap flooded	No Data, trap flooded	No Data, trap flooded
417BJunc	Pinus edulis	P22	1036	2019-04-01	5	0	0	0	0	0	0	0	0	0	0	0	0	0	0	0	0	0	0	0	0	0	0	0	0	0	0	0	0	0	0	0	0	0	0	0	0	0	0	0	0	0	0	0	0
417BJunc	Pinus edulis	P23	1033	2019-04-01	3	0	0	0	0	0	0	0	0	0	0	0	0	0	0	0	0	0	0	0	0	0	0	0	0	0	0	0	0	0	0	0	0	0	0	0	0	0	0	0	0	0	0	0	0
417BJunc	Pinus edulis	P24	1099	2019-04-01	0	0	0	0	0	0	0	0	0	1	0	0	0	0	0	0	0	0	0	0	0	0	0	0	0	0	0	0	0	0	0	0	0	0	0	0	0	0	0	0	0	0	0	0	0
Blue Chute	Pinus edulis	P4	160	2019-04-01	0	0	0	0	0	0	0	0	0	0	0	0	0	0	0	0	0	0	0	0	0	0	0	0	0	0	0	0	0	0	0	0	0	0	0	0	0	0	0	0	0	0	0	0	0
Blue Chute	Pinus edulis	P5	157	2019-04-01	5	0	0	0	0	0	0	0	0	0	0	0	0	0	0	0	0	0	0	0	0	0	0	0	0	0	0	0	0	0	0	0	0	0	0	0	0	0	0	0	0	0	0	0	0
Blue Chute	Pinus edulis	P6	156	2019-04-01	0	0	0	1	0	0	0	0	0	1	0	0	0	0	0	0	0	0	0	0	1	0	0	0	0	0	0	0	0	0	0	0	0	0	0	0	0	0	0	0	0	0	0	0	0
Lower	Pinus edulis	P1	163	2019-04-01	3	0	0	0	0	0	0	0	0	0	0	0	0	0	0	0	0	0	0	0	0	0	0	0	0	0	0	0	0	0	0	0	0	0	0	0	0	0	0	0	0	0	0	0	0
Lower	Pinus edulis	P2	162	2019-04-01	0	0	2	0	0	0	0	0	0	0	0	1	0	0	0	0	0	0	0	0	0	0	0	0	0	0	0	0	0	0	0	0	0	0	0	0	0	0	0	0	0	0	0	0	0
Lower	Pinus edulis	P3	161	2019-04-01	1	0	0	0	0	0	0	0	0	0	0	0	0	0	0	0	0	0	0	0	0	0	0	0	0	0	0	0	0	0	0	0	0	0	0	0	0	0	0	0	0	0	0	0	0
Powerline1	Pinus edulis	P14	139	2019-04-01	0	0	0	0	0	0	0	0	0	0	0	0	0	0	0	0	0	0	0	0	0	0	0	0	0	0	0	0	0	0	0	0	0	0	0	0	0	0	0	0	0	0	0	0	0
Powerline1	Pinus edulis	P15	138	2019-04-01	0	0	0	0	0	0	0	0	0	0	0	2	0	0	0	0	0	0	0	0	0	0	0	0	0	0	0	0	0	0	0	0	0	0	0	0	0	0	0	0	0	0	0	0	0
Powerline1	Pinus edulis	P13	142	2019-04-01	0	0	0	0	0	0	0	0	0	0	0	0	0	0	0	0	0	0	0	0	0	0	0	0	0	0	0	0	0	0	0	0	0	0	0	0	0	0	0	0	0	0	0	0	0
Powerline2	Pinus edulis	P16	136	2019-04-01	3	0	0	0	0	0	0	0	0	0	0	0	0	0	0	0	0	0	0	0	0	0	0	0	0	0	0	0	0	0	0	0	0	0	0	0	0	0	0	0	0	0	0	0	0
Powerline2	Pinus edulis	P17	134	2019-04-01	19	0	0	0	0	0	0	0	0	0	0	0	0	0	0	0	0	0	0	0	0	0	0	0	0	0	0	0	0	0	0	0	0	0	0	0	0	0	0	0	0	0	0	0	0
Powerline2	Pinus edulis	P18	132	2019-04-01	2	0	0	0	0	0	0	0	0	0	1	0	0	0	0	0	0	0	0	0	0	0	0	0	0	0	0	0	0	0	0	0	0	0	0	0	0	0	0	0	0	0	0	0	0
Powerline3	Pinus edulis	P19	130	2019-04-01	1	0	0	0	0	0	0	0	0	0	0	0	0	0	0	0	0	0	0	0	0	0	0	0	0	0	0	0	0	0	0	0	0	0	0	0	0	0	0	0	0	0	0	0	0
Powerline3	Pinus edulis	P21	1039	2019-04-01	1	0	0	0	0	0	0	0	0	0	0	0	0	0	0	0	0	0	0	0	0	0	0	0	0	0	0	0	0	0	0	0	0	0	0	0	0	0	0	0	0	0	0	0	0
Red Mtn	Pinus edulis	P8	153	2019-04-01	0	0	0	0	0	0	0	0	0	0	0	0	0	0	0	0	0	0	0	0	0	0	0	0	0	0	0	0	0	0	0	0	0	0	0	0	0	0	0	0	0	0	0	0	0
Red Mtn	Pinus edulis	P9	152	2019-04-01	1	0	0	0	0	0	0	0	0	0	0	0	0	0	0	0	0	0	0	0	1	0	0	0	0	0	0	0	0	0	0	0	0	0	0	0	0	0	0	0	0	0	0	0	0
Red Mtn	Pinus edulis	P7		2019-04-01	No Data, trap flooded	No Data, trap flooded	No Data, trap flooded	No Data, trap flooded	No Data, trap flooded	No Data, trap flooded	No Data, trap flooded	No Data, trap flooded	No Data, trap flooded	No Data, trap flooded	No Data, trap flooded	No Data, trap flooded	No Data, trap flooded	No Data, trap flooded	No Data, trap flooded	No Data, trap flooded	No Data, trap flooded	No Data, trap flooded	No Data, trap flooded	No Data, trap flooded	No Data, trap flooded	No Data, trap flooded	No Data, trap flooded	No Data, trap flooded	No Data, trap flooded	No Data, trap flooded	No Data, trap flooded	No Data, trap flooded	No Data, trap flooded	No Data, trap flooded	No Data, trap flooded	No Data, trap flooded	No Data, trap flooded	No Data, trap flooded	No Data, trap flooded	No Data, trap flooded	No Data, trap flooded	No Data, trap flooded	No Data, trap flooded	No Data, trap flooded	No Data, trap flooded	No Data, trap flooded	No Data, trap flooded	No Data, trap flooded	No Data, trap flooded
Upper	Pinus edulis	P10	148	2019-04-01	0	0	0	0	0	0	0	0	0	0	0	0	0	0	0	0	0	0	0	0	0	0	0	0	0	0	0	0	0	0	0	0	0	0	0	0	0	0	0	0	0	0	0	0	0
Upper	Pinus edulis	P11	145	2019-04-01	0	0	0	0	0	0	0	0	0	0	0	0	0	0	0	0	0	0	0	0	0	0	0	0	0	0	0	0	0	0	0	0	0	0	1	0	0	0	0	0	0	0	0	0	0
Upper	Pinus edulis	P12	144	2019-04-01	0	0	0	0	0	0	0	0	0	0	0	0	0	0	0	0	0	0	0	0	0	0	0	0	0	0	0	0	0	0	0	0	0	0	0	0	0	0	0	0	0	0	0	0	0
417BJunc	Juniperus monosperma	J22	1035	2019-07-01	1	0	0	1	0	0	0	0	0	0	0	0	0	0	0	0	0	0	0	0	0	0	0	0	0	0	0	0	0	0	0	0	0	0	0	0	0	0	0	0	0	0	0	0	0
417BJunc	Juniperus monosperma	J23	1034	2019-07-01	32	0	0	0	0	0	0	0	0	0	0	0	0	0	0	0	0	0	0	0	0	0	0	0	0	5	0	0	2	0	0	2	0	0	0	0	0	0	0	0	0	0	0	0	0
417BJunc	Juniperus monosperma	J24	1098	2019-07-01	0	0	22	0	0	0	0	0	0	0	0	0	0	0	0	0	0	0	0	0	0	0	0	0	0	0	0	0	0	0	0	0	0	0	0	0	0	0	0	0	0	0	0	0	0
Blue Chute	Juniperus monosperma	J4	159	2019-07-01	0	1	0	1	0	0	0	0	1	0	0	0	0	0	1	0	0	0	0	0	1	0	0	0	0	1	0	0	3	0	0	0	0	0	0	0	0	0	0	0	0	0	0	0	0
Blue Chute	Juniperus monosperma	J5	158	2019-07-01	0	0	0	6	0	0	0	0	0	3	0	0	0	0	0	0	0	0	0	3	0	0	0	0	0	0	0	0	1	0	0	0	0	0	0	0	0	0	0	0	0	0	0	0	0
Blue Chute	Juniperus monosperma	J6	155	2019-07-01	3	0	0	3	0	0	0	0	0	0	0	0	0	0	0	0	0	0	0	0	0	0	0	0	0	0	0	0	0	0	0	0	0	0	0	0	0	0	0	0	0	0	0	0	0
Lower	Juniperus monosperma	J1	166	2019-07-01	7	0	0	0	0	0	0	0	0	0	0	2	0	0	0	0	0	0	0	0	0	0	0	0	0	0	0	0	0	0	0	0	0	0	0	0	0	0	0	0	0	0	0	0	0
Lower	Juniperus monosperma	J2	165	2019-07-01	1	56	1	0	0	0	0	0	0	0	0	0	0	0	0	0	0	0	0	0	0	0	0	0	0	4	0	0	1	0	0	0	0	0	0	0	0	0	0	0	0	0	0	0	0
Lower	Juniperus monosperma	J3	164	2019-07-01	6	0	0	0	0	0	0	0	0	0	0	0	0	0	0	0	0	0	0	0	1	0	0	0	0	0	0	0	0	0	0	0	0	0	0	0	0	0	0	0	0	0	0	0	0
Powerline1	Juniperus monosperma	J13	141	2019-07-01	5	0	0	0	0	0	0	0	0	0	0	0	0	0	0	0	0	0	0	0	0	0	0	0	0	0	0	0	1	0	0	0	0	0	0	0	0	0	0	0	0	0	0	0	0
Powerline1	Juniperus monosperma	J14	140	2019-07-01	1	0	0	0	0	0	0	0	0	0	0	0	0	0	0	0	0	0	0	0	0	0	0	0	0	0	0	0	0	0	0	0	0	0	0	0	0	0	0	0	0	0	0	0	0
Powerline1	Juniperus monosperma	J15	137	2019-07-01	34	0	0	0	0	0	0	0	0	0	0	0	0	0	0	0	0	24	0	0	0	0	0	0	0	0	0	0	0	0	0	0	0	0	0	0	0	0	0	0	0	0	0	0	0
Powerline2	Juniperus monosperma	J16	135	2019-07-01	32	0	0	1	0	0	0	0	0	0	0	0	0	0	0	0	3	0	0	0	25	0	0	0	0	0	0	0	0	0	0	0	0	0	0	0	0	0	0	0	0	0	0	0	0
Powerline2	Juniperus monosperma	J17	133	2019-07-01	43	0	0	4	0	0	0	0	0	0	0	0	0	0	0	0	0	0	0	0	0	0	0	0	0	0	0	0	0	0	0	0	0	0	0	0	0	0	0	0	0	0	0	0	0
Powerline2	Juniperus monosperma	J18	131	2019-07-01	0	0	0	14	0	0	0	0	0	0	0	0	0	0	0	0	4	0	0	0	10	0	0	0	0	0	0	0	0	0	0	0	0	0	0	0	0	0	0	0	0	0	0	0	0
Powerline3	Juniperus monosperma	J19	129	2019-07-01	2	0	0	0	0	0	0	0	0	0	0	0	0	0	0	0	0	0	0	0	0	0	0	0	0	0	0	0	0	1	0	0	0	0	0	0	0	0	0	0	0	0	0	0	0
Powerline3	Juniperus monosperma	J20	1038	2019-07-01	0	0	0	0	0	0	0	0	0	0	0	0	0	0	0	0	0	0	0	0	0	0	0	0	0	0	0	0	0	0	0	0	0	0	0	0	0	0	0	0	0	0	0	0	0
Powerline3	Juniperus monosperma	J21	1037	2019-07-01	3	0	0	0	0	0	0	0	0	0	0	0	0	0	0	0	0	0	0	0	0	1	0	0	0	0	0	0	0	0	0	0	0	0	0	0	0	0	0	0	0	0	0	0	0
Red Mtn	Juniperus monosperma	J7	151	2019-07-01	17	0	17	0	0	0	0	0	0	0	0	0	0	0	0	0	0	2	0	0	0	0	0	0	0	0	0	0	0	0	0	0	0	0	0	0	0	0	0	0	0	0	0	0	0
Red Mtn	Juniperus monosperma	J8	150	2019-07-01	14	0	32	0	0	0	0	0	1	0	0	0	0	0	0	0	0	2	0	0	0	0	0	0	0	0	0	0	2	0	0	0	0	0	0	0	0	0	0	0	0	0	0	0	0
Red Mtn	Juniperus monosperma	J9	149	2019-07-01	4	0	0	3	0	0	0	0	1	0	0	1	0	0	0	0	0	0	0	0	0	0	0	0	0	0	0	0	0	0	0	0	0	0	0	0	0	0	0	0	0	0	0	0	0
Upper	Juniperus monosperma	J10	147	2019-07-01	3	0	0	0	0	0	0	0	0	0	0	0	0	0	0	0	0	0	0	0	0	0	0	0	0	0	0	0	0	0	0	0	0	0	0	0	0	0	0	0	0	0	0	0	0
Upper	Juniperus monosperma	J11	146	2019-07-01	6	0	0	1	0	0	0	0	0	0	0	0	0	0	0	0	0	0	0	0	0	0	0	0	0	0	0	0	0	0	0	0	0	0	0	0	0	0	0	0	0	0	0	0	0
Upper	Juniperus monosperma	J12	143	2019-07-01	5	0	1	1	0	0	0	0	0	0	0	0	0	0	0	0	0	0	0	0	0	0	0	0	0	16	0	0	0	0	0	0	0	0	0	0	0	0	0	0	0	0	0	0	0
417BJunc	Pinus edulis	P22	1036	2019-07-01	32	0	0	0	0	0	0	0	0	0	0	0	0	0	0	0	0	0	0	0	0	0	0	0	0	0	0	0	0	0	1	0	0	0	0	0	0	0	0	0	0	0	0	0	0
417BJunc	Pinus edulis	P23	1033	2019-07-01	1	0	0	0	0	0	0	0	0	0	0	0	0	0	0	0	0	0	0	0	0	0	0	0	0	0	0	0	0	0	0	0	0	0	0	0	0	0	0	0	0	0	0	0	0
417BJunc	Pinus edulis	P24	1099	2019-07-01	0	0	0	0	0	0	0	0	0	0	0	0	0	0	0	0	0	0	0	0	0	0	0	1	0	0	0	0	0	0	0	0	0	0	0	0	0	0	0	0	0	0	0	0	0
Blue Chute	Pinus edulis	P4	160	2019-07-01	2	0	0	0	0	0	0	0	0	41	0	0	0	0	1	0	0	4	0	0	0	0	0	0	0	0	0	0	0	0	0	0	0	0	0	0	0	0	0	0	0	0	0	0	0
Blue Chute	Pinus edulis	P5	157	2019-07-01	27	0	0	3	0	1	0	0	0	0	0	2	0	0	0	0	0	0	0	0	0	0	0	0	0	4	0	0	0	0	0	0	0	0	0	0	0	0	0	0	0	0	0	0	0
Blue Chute	Pinus edulis	P6	156	2019-07-01	16	0	0	6	0	2	0	0	0	22	0	0	0	0	0	0	0	0	0	2	3	0	0	0	0	13	0	0	0	0	0	0	0	0	0	0	0	0	0	0	0	0	0	0	0
Lower	Pinus edulis	P1	163	2019-07-01	65	0	0	5	0	0	0	0	0	0	0	0	0	0	0	0	0	0	0	0	0	0	0	0	0	0	0	0	0	0	0	0	0	0	0	0	0	0	0	0	0	0	0	0	0
Lower	Pinus edulis	P2	162	2019-07-01	34	0	0	5	0	2	0	0	0	0	0	0	0	0	0	0	0	20	0	0	0	0	0	0	0	3	0	0	0	0	0	0	0	0	0	0	0	0	0	0	0	0	0	0	0
Lower	Pinus edulis	P3	161	2019-07-01	2	0	1	2	0	0	0	0	0	0	0	0	0	0	0	0	0	3	0	0	0	0	0	0	0	3	0	0	0	0	0	0	0	0	0	0	0	0	0	0	0	0	0	0	0
Powerline1	Pinus edulis	P13	142	2019-07-01	2	0	1	0	0	0	0	0	0	0	0	0	0	0	0	0	0	2	0	0	0	0	0	0	0	0	0	0	0	0	0	0	0	0	0	0	0	0	0	0	0	0	0	0	0
Powerline1	Pinus edulis	P14	139	2019-07-01	0	0	0	0	0	0	0	0	0	0	0	0	0	0	0	0	0	0	0	0	0	0	0	0	0	0	0	0	0	0	0	0	0	0	0	0	0	0	0	0	0	0	0	0	0
Powerline1	Pinus edulis	P15	138	2019-07-01	6	0	0	0	0	1	0	0	0	0	0	0	0	0	0	0	0	0	0	0	2	0	0	0	0	0	0	0	0	0	0	0	0	0	0	0	0	0	0	0	0	0	0	0	0
Powerline2	Pinus edulis	P16	136	2019-07-01	5	0	0	0	0	1	0	0	0	0	0	0	0	0	0	0	0	0	0	1	0	0	0	0	0	0	1	0	0	0	0	0	0	0	0	0	0	0	0	0	0	0	0	0	0
Powerline2	Pinus edulis	P17	134	2019-07-01	39	0	0	6	0	0	0	0	1	0	0	0	0	0	0	0	0	1	0	0	0	0	0	0	0	0	0	0	0	0	0	0	0	0	0	0	0	0	0	0	0	0	0	0	0
Powerline2	Pinus edulis	P18	132	2019-07-01	2	0	0	0	0	0	0	0	0	0	0	0	0	0	0	0	0	0	0	0	0	0	0	0	0	0	0	0	0	0	0	0	0	0	0	0	0	0	0	0	0	0	0	0	0
Powerline3	Pinus edulis	P19	130	2019-07-01	17	0	0	0	0	0	0	0	0	0	0	0	0	0	1	0	0	0	0	0	0	0	0	0	0	0	0	0	0	0	0	0	0	0	0	0	0	0	0	0	0	0	0	0	0
Powerline3	Pinus edulis	P20	128	2019-07-01	5	0	0	0	0	0	1	0	0	0	0	0	0	0	0	0	0	0	0	0	0	0	0	0	0	2	0	0	0	0	0	0	0	0	0	0	0	0	0	0	0	0	0	0	0
Powerline3	Pinus edulis	P21	1039	2019-07-01	7	0	0	0	0	0	0	0	0	0	0	0	0	0	1	0	0	0	0	0	0	0	0	0	0	0	0	0	0	0	0	0	0	0	0	0	0	1	0	0	0	0	0	0	0
Red Mtn	Pinus edulis	P7	154	2019-07-01	8	0	24	0	0	0	0	0	0	0	0	0	0	0	0	0	0	0	0	0	0	0	0	0	0	0	0	0	0	0	0	0	0	0	0	0	0	0	0	0	0	0	0	0	0
Red Mtn	Pinus edulis	P8	153	2019-07-01	15	0	0	40	0	0	0	0	0	0	0	0	0	0	20	0	0	3	0	0	0	0	0	0	0	0	0	0	0	0	0	0	0	0	0	0	0	0	0	0	0	0	0	0	0
Red Mtn	Pinus edulis	P9	152	2019-07-01	3	0	0	7	0	0	0	0	0	0	0	0	0	0	0	0	0	1	0	0	0	0	0	0	0	0	0	0	0	0	0	0	0	0	0	0	0	0	0	0	0	0	0	0	0
Upper	Pinus edulis	P10	148	2019-07-01	2	0	0	0	0	1	0	0	0	33	0	0	0	0	1	0	0	0	0	0	0	0	0	0	0	1	0	0	0	0	0	0	0	0	0	0	0	0	0	0	0	0	0	1	0
Upper	Pinus edulis	P11	145	2019-07-01	1	0	1	0	0	0	0	0	0	0	0	0	0	0	0	0	0	0	0	0	0	0	0	0	0	1	1	0	2	0	0	0	0	0	1	0	0	0	0	0	0	0	0	1	0
Upper	Pinus edulis	P12	144	2019-07-01	3	0	0	0	0	0	0	0	0	0	0	0	0	0	0	0	0	1	0	0	0	0	0	0	0	0	0	0	0	0	0	0	0	0	2	0	0	0	0	0	0	0	0	0	0
*some bugguide.net photos are voucher specimens from sampling in 2014 for a different project but at the same sites					2150	245	981	1321	75	18	58	99	5	2148	60	21	12	2	76	54	1749	88	2	172	94	4	5	4	1	136	3	1	136	49	1	16	3	1	25	3	3	1	2	3	2	1	8	10	1
[truncated: 80 more columns]

## Sheet: Sheet2
% of individuals
