# Supplementary material for: Ground-dwelling arthropods of pinyon-juniper woodlands: Arthropod community patterns are driven by climate and overall plant productivity, not host tree species
Source: PLoS One. 2020 Aug 26;15(8):e0238219. doi: 10.1371/journal.pone.0238219 (PMC7449382; doi:10.1371/journal.pone.0238219)
Supplement: S5 Table — (XLSX) [file pone.0238219.s005.xlsx]

## Sheet: Sheet1
Indicator Analysis	Stat	p.value
Juniperus monosperma
Leiodidae	0.243	0.0228
Blue Chute
Cymindis punctigera	0.549	0.0009
Salticidae	0.44	0.0093
Red Mountain
Pogonomyrmex huachucanus	0.45	0.0446
Upper
Weevil sp.1	0.649	0.0001
Elaterid sp.1	0.522	0.0007
Coelocenmis magna	0.455	0.0082
Formica	0.362	0.0398
417B
Zealotus	0.471	0.0054
Stenopelmatus	0.452	0.0065
Lower
Dorymyrmex smithi	0.425	0.0221
Powerline#1
Leiodidae	0.374	0.019
Powerline#2
Pheidole	0.51	0.0018
2018-06-01
Camponotus vicinus	0.477	0.0007
Solenopsis	0.46	0.0004
Pseudoscorpion	0.44	0.0016
Monomorium	0.388	0.0077
Forelius pruinosus	0.373	0.0127
Scraptiidae	0.372	0.0211
Liometopum	0.35	0.0202
Corticaria	0.34	0.0392
Lasius	0.318	0.0398
2018-08-01
Odonteus obesus	0.419	0.0054
Pscodea	0.402	0.0031
Notoxus	0.395	0.001
Globular Springtails	0.377	0.0011
2018-09-01
Neuroptera	0.396	0.0064
Leiodidae	0.36	0.0004
Pogonomyrmex huachucanus	0.343	0.03
Neivamyrmex nigrescens	0.255	0.0058
2019-07-01
Coelocnemis magna	0.578	0.0001
Cicadellidae	0.568	0.0001
Histeridae	0.416	0.0082
Eremobatidae	0.381	0.0104
Pogonomyrmex occidentalis	0.362	0.0177
Coreoidea	0.334	0.0354
