# Supplementary material for: Ground-dwelling arthropods of pinyon-juniper woodlands: Arthropod community patterns are driven by climate and overall plant productivity, not host tree species
Source: PLoS One. 2020 Aug 26;15(8):e0238219. doi: 10.1371/journal.pone.0238219 (PMC7449382; doi:10.1371/journal.pone.0238219)
Supplement: S6 Table — Site differences were largely between sites on different gradients (brown = dry gradient, green = wet gradient) and date differences were largely between dates in different seasons (dry = red, monsoon = blue). (XLSX) [file pone.0238219.s006.xlsx]

## Sheet: Sheet1
			PERMANOVA
Community	1st variable	2nd variable	F	R^2	p-adjust
Ants	2018-06-01	2018-08-01	1.61	0.05	0.98
	2018-06-01	2018-09-01	3.22	0.11	0.045
	2018-08-01	2019-04-01	6.1	0.18	0.01
	2018-08-01	2019-07-01	6.67	0.18	0.01
	2018-09-01	2019-04-01	9.18	0.28	0.01
	2018-09-01	2019-07-01	9.75	0.27	0.01
	2018-08-01	2018-09-01	0.84	0.03	1
	2018-06-01	2019-04-01	3.97	0.13	0.05
	2018-06-01	2019-07-01	3.2	0.1	0.12
	2019-04-01	2019-07-01	1.15	0.04	1
	417B	Blue Chute	5.21	0.22	0.196
	417B	Lower	2.37	0.12	1
	417B	Red Mtn	2.62	0.13	1
	417B	Upper	2.5	0.14	1
	Blue Chute	Powerline1	3.95	0.2	0.14
	Blue Chute	Powerline2	6.8	0.27	0.028
	Blue Chute	Powerline3	5.22	0.23	0.056
	Lower	Powerline1	2.86	0.15	0.532
	Lower	Powerline2	3.27	0.16	0.728
	Lower	Powerline3	3.27	0.16	0.84
	Powerline1	Red Mtn	4.71	0.23	0.056
	Powerline1	Upper	3.36	0.21	0.196
	Powerline2	Red Mtn	9.02	0.33	0.028
	Powerline2	Upper	5.96	0.28	0.028
	Powerline3	Red Mtn	7.08	0.29	0.028
	Powerline3	Upper	4	0.22	0.336
	Powerline2	Powerline3	2.33	0.12	1
	Powerline1	Powerline2	1.68	0.1	1
	Powerline1	Powerline3	1.54	0.1	1
	417B	Powerline1	2.13	0.12	1
	417B	Powerline2	2.56	0.12	1
	417B	Powerline3	3.62	0.18	0.504
	Blue Chute	Lower	5.59	0.24	0.051
	Blue Chute	Red Mtn	8.8	0.33	0.056
	Blue Chute	Upper	0.99	0.06	1
	Lower	Red Mtn	1.95	0.1	1
	Lower	Upper	3.83	0.2	0.028
	Red Mtn	Upper	4.92	0.25	0.084
Beetles	2018-06-01	2018-08-01	1.61	0.05	1
	2018-06-01	2018-09-01	3.22	0.11	0.07
	2018-08-01	2019-04-01	6.1	0.18	0.01
	2018-08-01	2019-07-01	6.67	0.18	0.01
	2018-09-01	2019-04-01	9.18	0.28	0.01
	2018-09-01	2019-07-01	9.75	0.27	0.01
	2018-08-01	2018-09-01	0.84	0.03	1
	2018-06-01	2019-04-01	3.98	0.13	0.03
	2018-06-01	2019-07-01	3.2	0.1	0.11
	2019-04-01	2019-07-01	1.15	0.04	1
	417B	Blue Chute	5.21	0.22	0.168
	417B	Lower	2.37	0.12	1
	417B	Red Mtn	2.62	0.13	1
	417B	Upper	2.5	0.14	1
	Blue Chute	Powerline1	3.94	0.2	0.14
	Blue Chute	Powerline2	6.8	0.27	0.028
	Blue Chute	Powerline3	5.22	0.23	0.084
	Lower	Powerline1	2.86	0.15	0.476
	Lower	Powerline2	3.27	0.16	0.42
	Lower	Powerline3	3.27	0.16	0.784
	Powerline1	Red Mtn	4.71	0.23	0.028
	Powerline1	Upper	3.36	0.21	0.364
	Powerline2	Red Mtn	9.02	0.33	0.028
	Powerline2	Upper	5.96	0.28	0.056
	Powerline3	Red Mtn	7.08	0.29	0.028
	Powerline3	Upper	4	0.22	0.308
	Powerline2	Powerline3	2.33	0.12	1
	Powerline1	Powerline2	1.68	0.1	1
	Powerline1	Powerline3	1.54	0.09	1
	417B	Powerline1	2.14	0.12	1
	417B	Powerline2	2.56	0.12	1
	417B	Powerline3	3.62	0.18	0.308
	Blue Chute	Lower	5.59	0.24	0.058
	Blue Chute	Red Mtn	8.8	0.33	0.068
	Blue Chute	Upper	0.99	0.06	1
	Lower	Red Mtn	1.95	0.1	1
	Lower	Upper	3.83	0.2	0.084
	Red Mtn	Upper	4.92	0.25	0.084
