# Supplementary material for: Ground-dwelling arthropods of pinyon-juniper woodlands: Arthropod community patterns are driven by climate and overall plant productivity, not host tree species
Source: PLoS One. 2020 Aug 26;15(8):e0238219. doi: 10.1371/journal.pone.0238219 (PMC7449382; doi:10.1371/journal.pone.0238219)
Supplement: S7 Table — Each model included predictors of elevation, precipitation, and NDVI. Correlations show direction of effect. (XLSX) [file pone.0238219.s007.xlsx]

## Sheet: Sheet1
	Elevation			Precipitation			NDVI
Taxa	Dev	P	Pearson	Dev	P	Pearson	Dev	P	Pearson
Pseudoscorpion	6.19	0.63	0.181216	0.851	1	0.325984	0.36	1	-0.0561731
Eremobatidae	2.586	0.983	-0.0411531	1.362	1	-0.214078	0.424	1	-0.0664298
Mites	10.317	0.207	0.441994	6.073	0.79	0.296875	1.135	1	0.46641
Spider	3.58	0.931	-0.2066	0.62	1	0.0825039	2.625	0.999	-0.255825
Euryopis	0	1	0	0.008	1	0	1.412	1	0
Salticidae	1.622	0.996	-0.293294	2.013	1	0.239516	0.054	1	-0.312581
Thomisidae	0.098	1	0	5.361	0.872	0	0.824	1	0
Phlocus	15.879	0.039	0.149172	0.844	1	-0.0300636	0.016	1	0.333805
Lycosidae	0.195	1	0.120157	18.879	0.02	0.37972	9.448	0.25	0.159281
Gnaphosidae	0.078	1	0.0196471	0.521	1	0.0584891	0.015	1	0.229903
Zealotus	8.806	0.329	-0.116275	6.582	0.716	-0.248456	0.23	1	0.0234738
Microcoryphia	6.688	0.565	0	0.094	1	0	0.324	1	0
Ceuthophilus	2.692	0.983	0.206164	0.064	1	0.564753	0.281	1	0.149846
Gryllus	2.699	0.983	-0.143925	9.873	0.299	0.160642	4.818	0.861	-0.178242
Stenopelmatus	0.402	1	-0.0473541	0.239	1	-0.230601	0.035	1	0.121674
Rhyparochromidae	1.444	0.999	-0.0713636	0.13	1	-0.33852	0.044	1	-0.0400052
Aphid	1.074	1	-0.0177474	20.92	1	-0.244304	0.064	1	-0.0962878
Cicadellidae	34.85	0.001	0.0134324	8.488	0.433	-0.108181	0.877	1	-0.0755334
Cynidae	0.51	1	0.0275089	0.116	1	-0.113119	0.538	1	0.0855401
Neuroptera	0.056	1	0.149172	6.145	0.785	-0.0300636	0.078	1	0.341564
Leiodidae	7.593	0.464	-0.111203	4.362	0.953	-0.188698	12.797	0.079	0.263418
Notoxus	16.388	0.035	0.0350286	7.083	0.644	-0.233496	0.089	1	0.332946
Cymindis punctigera	4.791	0.826	-0.256117	0.095	1	0.285865	1.197	1	-0.0824819
Weevil sp1	0.873	1	0.544657	0.637	1	0.348007	0.72	1	0.152572
Melanotus similis	8.108	0.406	0.326136	0.055	1	0.208384	0.514	1	-0.0463508
Elaterid sp1	0.241	1	0.326136	0.066	1	0.208384	0.696	1	-0.0463508
Histeridae	4.823	0.826	0	1.927	1	0	1.126	1	0
Corticaria	4.656	0.829	-0.0317117	6.1	0.788	0.361486	1.686	1	-0.21557
Hymenorus	0.602	1	0.114148	3.425	0.989	0.167408	0.222	1	-0.077384
Coleocnemis magna	23.553	0.009	0.280782	11.089	0.194	0.365745	1.662	1	-0.0228224
Eleodes obscurus	1.132	1	-0.437493	2.552	1	0.130264	0.203	1	-0.0886143
Eleodes nigrinus	17.241	0.031	0.0411531	2.491	1	-0.214078	0.014	1	0.0892384
Eleodes caudiferus	4.601	0.835	-0.116275	0.903	1	-0.248456	0.56	1	0.0855401
Carpophilus discoideus	0.823	1	-0.157667	2.292	1	-0.336904	1.848	1	-0.0873983
Thalycra	5.178	0.789	-0.128661	0.671	1	0.135383	0.839	1	0.324935
Scraptiidae	4.26	0.874	0.326136	5.628	0.846	0.208384	4.199	0.926	-0.0463508
Staphylinidae	4.488	0.856	0.215277	0.814	1	-0.0512278	0.007	1	0.477094
Camponotus vicinus	2.384	0.984	0.0423833	0.635	1	-0.16284	0.271	1	-0.194846
Camponotus ocreatus	4.244	0.874	-0.16255	0.035	1	-0.0338993	7.069	0.523	-0.243308
Crematogaster	10.362	0.206	-0.222052	1.551	1	0.185839	0.553	1	0.0180014
Dorymyrmex smithi	4.9	0.826	-0.252193	0.051	1	0.0810146	5.039	0.842	0.0957657
Forelius pruinosus	25.894	0.006	-0.168194	3.905	0.97	-0.0472453	0.055	1	-0.164617
Forelius mccooki	1.693	0.993	-0.204726	0.157	1	-0.162195	0.047	1	-0.225144
Formica	9.856	0.234	0.39387	4.916	0.917	0.245778	0.009	1	0.041881
Lasius	12.896	0.089	-0.0826765	1.35	1	-0.204024	1.235	1	-0.106752
Liometopum	2.537	0.983	-0.0945459	3.194	0.996	0.0497042	3.347	0.988	-0.206503
Monomorium	22.802	0.009	-0.141388	0.303	1	0.179952	1.116	1	-0.223614
Myrmecocystus mexicanus	0.101	1	0.0275089	1.013	1	-0.113119	0.757	1	0.232948
Myrmecocystus semirufus	6.69	0.565	-0.128337	0.003	1	-0.0219386	0.813	1	-0.0163936
Myrmica	0.829	1	0.30981	0.11	1	0.108384	1.009	1	0.353984
Neivamyrmex nigrescens	0.198	1	0.0275089	3.341	0.992	-0.113119	4.609	0.885	0.0855401
Pheidole	38.254	0.001	0.022469	0.094	1	-0.148211	1.885	1	-0.0436262
Pogonomyrmex occidentalis	4.427	0.865	-0.284012	9.86	0.299	0.0551629	1.522	1	-0.210611
Solenopsis	33.573	0.001	0.251403	0.53	1	0.118326	0.098	1	0.107562
Temnothorax andrei	0.017	1	0.00416612	0.438	1	0.0930836	0.803	1	-0.102952
Parasitic wasps	0.262	1	-0.0237287	3.854	0.972	0.292273	0.302	1	0.205887
Pscodea	14.852	0.05	0.09269	0.29	1	-0.0966047	1.871	1	0.419135
Entomobryidae	0.001	1	0.333008	0.576	1	0.18316	8.613	0.332	0.403545
