# Supplementary material for: Ground-dwelling arthropods of pinyon-juniper woodlands: Arthropod community patterns are driven by climate and overall plant productivity, not host tree species
Source: PLoS One. 2020 Aug 26;15(8):e0238219. doi: 10.1371/journal.pone.0238219 (PMC7449382; doi:10.1371/journal.pone.0238219)
Supplement: S8 Table — (XLSX) [file pone.0238219.s008.xlsx]

## Sheet: Sheet1
		envfit
Community	Variable	r2	p
Ants	Elevation	0.014	0.603
	Vapor Pressure	0.022	0.482
	Precipitation	0.022	0.487
	Temperature	0.014	0.62
	NDVI	0.163	0.004
Beetles	Elevation	0.211	0.002
	Vapor Pressure	0.191	0.003
	Precipitation	0.147	0.004
	Temperature	0.184	0.001
	NDVI	0.085	0.034
