# Supplementary material for: Ground-dwelling arthropods of pinyon-juniper woodlands: Arthropod community patterns are driven by climate and overall plant productivity, not host tree species
Source: PLoS One. 2020 Aug 26;15(8):e0238219. doi: 10.1371/journal.pone.0238219 (PMC7449382; doi:10.1371/journal.pone.0238219)
Supplement: S1 File — (ZIP) [file pone.0238219.s009.zip]

Archive with 15 entries (14 files):
- NDVI.csv
- __MACOSX/
- __MACOSX/._NDVI.csv
- PJpitfall_arthropods.csv
- __MACOSX/._PJpitfall_arthropods.csv
- PJArthropod_Rcode.Rmd
- __MACOSX/._PJArthropod_Rcode.Rmd
- SiteLevel.csv
- __MACOSX/._SiteLevel.csv
- SiteTreeDate.numbers
- __MACOSX/._SiteTreeDate.numbers
- Ants_SiteTreeDate.csv
- __MACOSX/._Ants_SiteTreeDate.csv
- Beetles_SiteTreeDate.csv
- __MACOSX/._Beetles_SiteTreeDate.csv
