# Supplementary material for: Ground-dwelling arthropods of pinyon-juniper woodlands: Arthropod community patterns are driven by climate and overall plant productivity, not host tree species
Source: PLoS One. 2020 Aug 26;15(8):e0238219. doi: 10.1371/journal.pone.0238219 (PMC7449382; doi:10.1371/journal.pone.0238219)
Supplement: S1 File — (ZIP) [file pone.0238219.s009.zip › NDVI.csv]

Elevation	NDVI	Date	Gradient
1911	0.11	18-Jun	West
1945	0.16	18-Jun	West
2085	0.225	18-Jun	West
2200	0.245	18-Jun	West
1977	0.205	18-Jun	East
2038	0.225	18-Jun	East
2104	0.265	18-Jun	East
1960	0.16	18-Jun	East
1911	0.26	18-Aug	West
1945	0.3	18-Aug	West
2085	0.455	18-Aug	West
2200	0.52	18-Aug	West
1977	0.395	18-Aug	East
2038	0.425	18-Aug	East
2104	0.49	18-Aug	East
1960	0.33	18-Aug	East
1911	0.24	18-Sep	West
1945	0.275	18-Sep	West
2085	0.45	18-Sep	West
2200	0.5	18-Sep	West
1977	0.365	18-Sep	East
2038	0.33	18-Sep	East
2104	0.495	18-Sep	East
1960	0.29	18-Sep	East
1911	0.165	19-Apr	West
1945	0.15	19-Apr	West
2085	0.195	19-Apr	West
2200	0.165	19-Apr	West
1977	0.2	19-Apr	East
2038	0.23	19-Apr	East
2104	0.22	19-Apr	East
1960	0.185	19-Apr	East
1911	0.16	19-Jul	West
1945	0.215	19-Jul	West
2085	0.295	19-Jul	West
2200	0.325	19-Jul	West
1977	0.24	19-Jul	East
2038	0.265	19-Jul	East
2104	0.3	19-Jul	East
1960	0.24	19-Jul	East
