# Supplementary material for: Ground-dwelling arthropods of pinyon-juniper woodlands: Arthropod community patterns are driven by climate and overall plant productivity, not host tree species
Source: PLoS One. 2020 Aug 26;15(8):e0238219. doi: 10.1371/journal.pone.0238219 (PMC7449382; doi:10.1371/journal.pone.0238219)
Supplement: S1 File — (ZIP) [file pone.0238219.s009.zip › PJpitfall_arthropods.csv]

Site	Tree Species	Spp #	Tree Tag #	Date Range	Elevation	VPDMIN	VPDMAX	PRECIP	TMIN	TMAX	NDVI	Chilopoda	Pseudoscorpion	Eremobatidae	Mite	Spider	Antrodiaetidae?	Euryopis	Zoropsidae	Salticidae	Thomisidae	Phlocus	Lycosidae	Gnaphosidae	Zealotus	Phliodromidae	Microcoryphia	Thysanoptera	Litaneutria	Acrididae	Ceuthophilus	Gryllus	Stenopelmatus	Rhyparochromidae	Alydidae	Membracidae	Coreoidea	Reduviidae	Miradae	Aphid	Cicadellidae	Cynidae	Neuroptera	Coleoptera UNID	Tricorynus	Tenebroides	Leiodidae	Notoxus	Carabus
Lower	Juniperus monosperma	J1	166	Jun-18	1911	2.1347499	19.2332001	462.3519897	1.07772	18.8339005	0.11	0	0	0	0	3	0	0	0	2	0	0	1	0	0	0	0	0	0	0	0	0	0	0	0	0	0	0	0	0	0	0	0	0	0	0	0	0	0
Lower	Juniperus monosperma	J2	165	Jun-18	1911	2.1347499	19.2332001	462.3519897	1.07772	18.8339005	0.11	0	0	0	1	0	0	0	0	0	0	0	0	0	0	0	0	0	0	0	0	0	0	0	0	0	0	0	0	0	0	0	0	0	0	0	0	0	0
Lower	Juniperus monosperma	J3	164	Jun-18	1911	2.1347499	19.2332001	462.3519897	1.07772	18.8339005	0.11	0	6	0	0	0	0	0	0	1	0	0	0	2	0	0	0	0	0	0	0	0	0	0	0	0	0	0	0	0	0	0	0	0	0	0	1	0	0
Lower	Pinus edulis	P1	163	Jun-18	1911	2.1347499	19.2332001	462.3519897	1.07772	18.8339005	0.11	0	0	0	1	0	0	0	0	0	1	0	2	0	0	0	0	0	0	0	2	0	0	0	0	0	0	0	0	1	0	0	0	0	0	0	0	0	0
Lower	Pinus edulis	P2	162	Jun-18	1911	2.1347499	19.2332001	462.3519897	1.07772	18.8339005	0.11	0	0	0	0	0	0	0	1	0	0	0	2	1	0	0	0	0	0	0	0	0	0	0	0	0	0	0	0	0	0	0	0	0	0	0	0	0	0
Lower	Juniperus monosperma	J1	166	Aug-18	1911	2.1347499	19.2332001	462.3519897	1.07772	18.8339005	0.26	0	0	0	0	0	0	0	0	0	0	0	3	1	0	1	0	0	0	0	2	0	0	0	0	0	0	0	0	0	0	0	0	0	0	0	0	0	0
Lower	Juniperus monosperma	J2	165	Aug-18	1911	2.1347499	19.2332001	462.3519897	1.07772	18.8339005	0.26	0	0	0	0	0	0	0	0	0	0	0	2	0	0	0	0	0	0	0	0	0	0	0	0	0	0	0	0	0	0	0	0	0	0	0	0	0	0
Lower	Juniperus monosperma	J3	164	Aug-18	1911	2.1347499	19.2332001	462.3519897	1.07772	18.8339005	0.26	0	0	0	0	0	0	0	0	0	0	0	4	0	0	0	0	0	0	0	4	0	0	0	0	0	0	0	0	0	0	0	0	0	0	0	0	0	0
Lower	Pinus edulis	P1	163	Aug-18	1911	2.1347499	19.2332001	462.3519897	1.07772	18.8339005	0.26	0	0	0	0	0	0	0	0	0	0	0	15	0	0	0	0	0	0	0	5	0	0	0	0	0	0	0	0	0	0	0	0	0	0	0	0	0	0
Lower	Pinus edulis	P2	162	Aug-18	1911	2.1347499	19.2332001	462.3519897	1.07772	18.8339005	0.26	0	0	0	0	0	0	0	0	0	0	0	16	1	0	0	0	0	0	0	3	0	0	0	0	0	0	0	0	0	0	0	0	0	0	0	0	0	0
Lower	Pinus edulis	P3	161	Aug-18	1911	2.1347499	19.2332001	462.3519897	1.07772	18.8339005	0.26	0	0	0	1	0	0	0	0	0	0	0	4	0	0	0	0	0	0	0	5	0	0	0	0	0	0	0	0	0	0	0	0	0	0	0	0	0	0
Lower	Juniperus monosperma	J1	166	Sep-18	1911	2.1347499	19.2332001	462.3519897	1.07772	18.8339005	0.24	0	0	0	0	0	0	0	0	0	1	0	0	1	0	0	0	0	0	0	0	0	0	0	0	0	0	0	0	0	0	0	0	0	0	0	2	0	0
Lower	Juniperus monosperma	J2	165	Sep-18	1911	2.1347499	19.2332001	462.3519897	1.07772	18.8339005	0.24	0	0	0	0	0	0	0	0	0	0	0	0	0	0	0	0	0	0	0	1	0	0	0	0	0	0	0	0	0	0	0	0	0	0	0	1	0	0
Lower	Juniperus monosperma	J3	164	Sep-18	1911	2.1347499	19.2332001	462.3519897	1.07772	18.8339005	0.24	0	0	0	0	0	0	0	0	0	0	0	0	0	0	0	0	0	0	0	2	0	0	0	0	0	0	0	0	0	0	0	0	0	0	0	2	0	0
Lower	Pinus edulis	P1	163	Sep-18	1911	2.1347499	19.2332001	462.3519897	1.07772	18.8339005	0.24	0	0	0	0	0	0	0	0	1	0	0	0	0	0	0	0	0	0	0	2	0	0	0	0	0	0	0	0	0	0	0	0	0	0	0	2	0	0
Lower	Pinus edulis	P2	162	Sep-18	1911	2.1347499	19.2332001	462.3519897	1.07772	18.8339005	0.24	0	0	0	0	0	0	0	0	0	0	0	1	1	0	0	0	0	0	0	0	0	0	0	0	0	0	0	0	0	0	0	0	0	0	0	0	0	0
Lower	Pinus edulis	P3	161	Sep-18	1911	2.1347499	19.2332001	462.3519897	1.07772	18.8339005	0.24	0	0	0	1	0	0	0	0	0	0	0	0	1	0	0	0	0	0	0	2	0	0	0	0	0	0	0	0	0	0	0	1	0	0	0	0	0	0
Lower	Juniperus monosperma	J1	166	Apr-19	1911	2.1347499	19.2332001	462.3519897	1.07772	18.8339005	0.165	0	0	0	2	0	0	0	0	0	1	0	0	0	0	0	0	0	0	0	1	0	0	0	0	0	0	0	0	0	0	0	0	0	0	0	1	0	0
Lower	Juniperus monosperma	J2	165	Apr-19	1911	2.1347499	19.2332001	462.3519897	1.07772	18.8339005	0.165	0	0	0	0	0	0	0	0	0	0	0	0	0	0	0	0	0	0	0	0	0	0	0	0	0	0	0	0	0	0	0	0	0	0	0	0	0	0
Lower	Juniperus monosperma	J3	164	Apr-19	1911	2.1347499	19.2332001	462.3519897	1.07772	18.8339005	0.165	0	0	0	0	0	0	0	0	0	0	0	1	0	0	0	0	0	0	0	0	0	0	0	0	0	0	0	0	0	0	0	0	0	0	0	0	0	0
Lower	Pinus edulis	P1	163	Apr-19	1911	2.1347499	19.2332001	462.3519897	1.07772	18.8339005	0.165	0	0	0	0	0	0	0	0	0	1	0	0	0	0	0	0	0	0	0	0	0	0	0	0	0	0	0	0	0	0	0	0	0	0	0	0	0	0
Lower	Pinus edulis	P2	162	Apr-19	1911	2.1347499	19.2332001	462.3519897	1.07772	18.8339005	0.165	0	0	0	0	0	0	0	0	0	0	0	0	0	0	0	0	0	0	0	0	0	0	0	0	0	0	0	0	0	0	0	0	0	0	0	0	0	0
Lower	Pinus edulis	P3	161	Apr-19	1911	2.1347499	19.2332001	462.3519897	1.07772	18.8339005	0.165	0	0	0	0	0	1	0	0	0	0	0	0	0	0	0	0	2	0	0	1	0	0	0	0	0	0	0	0	0	0	0	0	0	0	0	0	0	0
Lower	Juniperus monosperma	J1	166	Jul-19	1911	2.1347499	19.2332001	462.3519897	1.07772	18.8339005	0.16	0	0	0	0	0	0	1	0	0	0	0	1	1	0	0	0	0	0	0	0	0	0	0	0	0	0	0	0	1	0	0	0	0	0	0	0	0	0
Lower	Juniperus monosperma	J2	165	Jul-19	1911	2.1347499	19.2332001	462.3519897	1.07772	18.8339005	0.16	0	0	0	0	0	0	0	0	0	0	0	6	2	0	0	0	0	0	0	0	0	0	0	0	0	0	0	0	0	0	0	0	0	0	0	1	0	0
Lower	Juniperus monosperma	J3	164	Jul-19	1911	2.1347499	19.2332001	462.3519897	1.07772	18.8339005	0.16	0	0	0	0	0	0	0	0	0	0	0	0	0	0	0	0	0	0	0	1	0	0	0	0	0	0	0	0	0	0	0	0	0	0	0	0	0	0
Lower	Pinus edulis	P1	163	Jul-19	1911	2.1347499	19.2332001	462.3519897	1.07772	18.8339005	0.16	0	0	0	0	0	0	0	0	1	0	0	5	0	0	0	0	0	0	0	3	0	0	0	0	0	0	0	0	0	1	0	0	0	0	0	0	0	0
Lower	Pinus edulis	P2	162	Jul-19	1911	2.1347499	19.2332001	462.3519897	1.07772	18.8339005	0.16	0	0	0	0	0	0	0	0	0	0	0	1	1	0	0	0	0	0	0	3	0	0	0	0	0	0	0	0	0	1	0	0	0	0	0	0	0	0
Lower	Pinus edulis	P3	161	Jul-19	1911	2.1347499	19.2332001	462.3519897	1.07772	18.8339005	0.16	0	0	0	0	0	0	0	0	0	0	0	1	3	0	0	0	0	0	0	1	0	0	0	0	0	0	0	0	0	2	0	0	0	0	0	0	0	0
Blue Chute	Juniperus monosperma	J4	159	Jun-18	1945	2.0336399	18.7945004	483.4880066	0.832177	18.5004005	0.16	0	0	0	2	0	0	0	0	1	0	0	0	0	0	0	0	0	0	0	1	6	0	0	0	0	0	0	0	0	0	0	0	0	0	0	2	0	0
Blue Chute	Juniperus monosperma	J5	158	Jun-18	1945	2.0336399	18.7945004	483.4880066	0.832177	18.5004005	0.16	0	1	0	3	0	0	0	0	3	0	0	0	1	0	0	0	0	0	0	0	0	0	0	0	0	0	0	0	0	0	0	0	0	0	0	0	0	0
Blue Chute	Juniperus monosperma	J6	155	Jun-18	1945	2.0336399	18.7945004	483.4880066	0.832177	18.5004005	0.16	0	0	1	2	0	0	0	0	0	0	0	3	0	0	0	0	0	0	0	0	3	0	0	0	0	0	0	0	0	0	0	0	0	0	0	0	0	0
Blue Chute	Pinus edulis	P4	160	Jun-18	1945	2.0336399	18.7945004	483.4880066	0.832177	18.5004005	0.16	0	0	0	3	0	0	0	0	2	1	0	1	0	0	0	1	0	0	0	2	0	0	0	0	0	0	0	0	0	0	0	0	0	0	0	0	0	0
Blue Chute	Pinus edulis	P5	157	Jun-18	1945	2.0336399	18.7945004	483.4880066	0.832177	18.5004005	0.16	0	0	0	1	0	0	0	0	1	0	0	11	1	0	0	0	0	0	0	0	0	0	0	0	0	0	0	0	0	0	0	0	0	0	0	0	0	0
Blue Chute	Pinus edulis	P6	156	Jun-18	1945	2.0336399	18.7945004	483.4880066	0.832177	18.5004005	0.16	0	0	0	1	0	0	0	0	1	0	1	1	0	0	0	0	0	0	0	1	1	0	0	0	0	0	0	0	0	0	0	0	0	0	0	0	0	0
Blue Chute	Juniperus monosperma	J4	159	Aug-18	1945	2.0336399	18.7945004	483.4880066	0.832177	18.5004005	0.3	0	0	0	1	0	0	0	0	0	0	0	1	1	0	0	0	0	0	0	0	0	0	0	0	0	0	0	0	0	0	0	0	0	0	0	0	0	0
Blue Chute	Juniperus monosperma	J5	158	Aug-18	1945	2.0336399	18.7945004	483.4880066	0.832177	18.5004005	0.3	0	0	0	0	0	0	0	0	0	0	0	2	1	0	0	0	0	0	0	0	0	0	0	0	0	0	0	0	0	0	0	0	0	0	0	0	0	0
Blue Chute	Juniperus monosperma	J6	155	Aug-18	1945	2.0336399	18.7945004	483.4880066	0.832177	18.5004005	0.3	0	0	0	0	0	0	0	0	0	0	0	3	0	0	0	0	0	0	0	0	0	0	0	0	0	0	0	0	0	0	0	0	0	0	0	0	0	0
Blue Chute	Pinus edulis	P4	160	Aug-18	1945	2.0336399	18.7945004	483.4880066	0.832177	18.5004005	0.3	0	0	1	0	0	0	0	0	0	0	0	6	0	0	0	1	0	0	0	2	0	0	0	0	0	0	0	0	0	0	0	0	0	0	0	0	0	0
Blue Chute	Pinus edulis	P5	157	Aug-18	1945	2.0336399	18.7945004	483.4880066	0.832177	18.5004005	0.3	0	0	0	0	0	0	0	0	0	0	0	15	1	0	0	0	0	0	0	1	0	0	0	0	0	0	0	0	0	0	0	0	0	0	0	0	0	0
Blue Chute	Pinus edulis	P6	156	Aug-18	1945	2.0336399	18.7945004	483.4880066	0.832177	18.5004005	0.3	0	0	0	0	0	0	0	0	1	0	0	6	1	0	0	0	0	0	0	0	0	1	0	0	0	0	0	0	0	0	0	0	0	0	0	0	1	0
Blue Chute	Juniperus monosperma	J5	158	Sep-18	1945	2.0336399	18.7945004	483.4880066	0.832177	18.5004005	0.275	0	0	0	3	0	0	0	0	1	0	0	0	0	0	0	0	0	0	0	0	0	0	0	0	0	0	0	0	0	0	0	0	0	0	0	3	0	0
Blue Chute	Juniperus monosperma	J6	155	Sep-18	1945	2.0336399	18.7945004	483.4880066	0.832177	18.5004005	0.275	0	0	0	0	0	0	0	0	0	0	0	0	0	0	0	0	0	0	0	1	0	0	0	0	0	0	0	0	0	0	0	0	0	0	0	3	0	0
Blue Chute	Pinus edulis	P4	160	Sep-18	1945	2.0336399	18.7945004	483.4880066	0.832177	18.5004005	0.275	0	0	1	8	0	0	0	0	0	0	0	0	0	0	0	0	0	0	0	3	0	0	0	0	0	0	0	0	0	0	0	0	0	1	0	2	0	0
Blue Chute	Pinus edulis	P5	157	Sep-18	1945	2.0336399	18.7945004	483.4880066	0.832177	18.5004005	0.275	0	0	0	0	0	0	0	0	0	0	0	1	1	0	0	0	0	0	0	0	0	0	0	0	0	0	0	0	0	0	0	0	0	0	0	0	0	0
Blue Chute	Pinus edulis	P6	156	Sep-18	1945	2.0336399	18.7945004	483.4880066	0.832177	18.5004005	0.275	0	0	0	0	0	0	0	0	0	0	0	0	0	0	0	0	0	0	0	0	0	0	0	0	0	0	0	0	0	0	0	0	0	0	0	1	0	0
Blue Chute	Juniperus monosperma	J4	159	Apr-19	1945	2.0336399	18.7945004	483.4880066	0.832177	18.5004005	0.15	1	0	0	0	0	0	0	0	0	1	0	0	1	0	0	0	0	0	0	0	0	0	0	0	0	0	0	0	0	0	0	0	0	0	0	1	0	0
Blue Chute	Juniperus monosperma	J5	158	Apr-19	1945	2.0336399	18.7945004	483.4880066	0.832177	18.5004005	0.15	0	0	0	1	0	0	0	0	0	0	0	0	0	0	0	0	0	0	0	0	0	0	0	0	0	0	0	0	0	0	0	0	0	0	0	0	0	0
Blue Chute	Juniperus monosperma	J6	155	Apr-19	1945	2.0336399	18.7945004	483.4880066	0.832177	18.5004005	0.15	0	0	0	0	0	0	0	0	0	0	0	0	0	0	0	0	0	0	0	0	0	0	0	0	0	0	0	0	1	0	0	0	0	0	0	0	0	0
Blue Chute	Pinus edulis	P4	160	Apr-19	1945	2.0336399	18.7945004	483.4880066	0.832177	18.5004005	0.15	0	0	0	0	0	0	0	0	0	1	0	0	0	0	0	0	0	0	0	0	0	0	0	0	0	0	0	0	0	0	0	0	0	0	0	0	0	0
Blue Chute	Pinus edulis	P5	157	Apr-19	1945	2.0336399	18.7945004	483.4880066	0.832177	18.5004005	0.15	0	0	0	0	0	0	0	0	0	0	0	0	0	0	0	0	0	0	0	0	0	0	0	0	0	0	0	0	0	0	0	0	0	0	0	0	0	0
Blue Chute	Pinus edulis	P6	156	Apr-19	1945	2.0336399	18.7945004	483.4880066	0.832177	18.5004005	0.15	0	0	0	0	0	0	0	0	0	0	0	0	0	0	0	0	0	0	0	0	0	0	0	0	0	0	0	0	0	0	0	0	0	0	0	0	0	0
Blue Chute	Juniperus monosperma	J4	159	Jul-19	1945	2.0336399	18.7945004	483.4880066	0.832177	18.5004005	0.215	0	0	0	0	0	0	0	0	0	0	0	0	0	0	0	0	0	0	0	0	0	0	0	0	0	0	0	0	0	0	0	0	0	0	0	3	0	0
Blue Chute	Juniperus monosperma	J5	158	Jul-19	1945	2.0336399	18.7945004	483.4880066	0.832177	18.5004005	0.215	0	0	0	0	0	0	0	0	0	0	0	0	1	0	0	0	0	0	0	0	0	0	0	0	0	0	0	0	0	0	0	0	0	0	0	1	0	0
Blue Chute	Juniperus monosperma	J6	155	Jul-19	1945	2.0336399	18.7945004	483.4880066	0.832177	18.5004005	0.215	0	0	0	0	0	0	0	0	0	0	0	0	1	0	0	0	0	0	0	2	0	0	0	0	0	0	0	0	0	0	0	0	0	0	0	0	0	0
Blue Chute	Pinus edulis	P4	160	Jul-19	1945	2.0336399	18.7945004	483.4880066	0.832177	18.5004005	0.215	0	0	0	0	0	0	0	0	1	1	0	1	0	0	0	0	0	0	0	1	0	0	0	0	0	0	0	0	0	1	0	0	0	0	0	0	0	0
Blue Chute	Pinus edulis	P5	157	Jul-19	1945	2.0336399	18.7945004	483.4880066	0.832177	18.5004005	0.215	0	0	0	0	0	0	0	0	4	1	0	4	0	0	0	0	0	0	0	1	0	0	0	0	0	0	0	0	0	0	0	0	0	0	0	0	0	0
Blue Chute	Pinus edulis	P6	156	Jul-19	1945	2.0336399	18.7945004	483.4880066	0.832177	18.5004005	0.215	0	1	0	0	0	0	0	0	1	0	0	2	0	0	0	0	0	0	0	0	0	0	0	0	0	0	0	0	0	0	0	0	0	0	0	0	0	0
417BJunc	Juniperus monosperma	J22	1035	Jun-18	1960	2.59413	18.9913998	372.82901	1.36844	18.4790001	0.16	0	0	0	1	0	0	0	0	0	1	0	0	1	0	0	0	0	0	0	0	0	0	0	0	0	0	0	0	0	0	0	0	0	0	0	0	0	0
417BJunc	Juniperus monosperma	J23	1034	Jun-18	1960	2.59413	18.9913998	372.82901	1.36844	18.4790001	0.16	0	0	0	0	0	0	0	0	0	0	0	0	3	1	0	0	0	0	0	0	0	2	0	0	0	0	0	0	0	0	0	0	0	0	0	0	0	0
417BJunc	Pinus edulis	P22	1036	Jun-18	1960	2.59413	18.9913998	372.82901	1.36844	18.4790001	0.16	0	0	0	0	0	0	0	0	0	0	1	0	1	0	0	0	0	0	0	0	0	0	0	0	0	0	0	0	0	0	0	0	0	0	0	0	0	0
417BJunc	Pinus edulis	P23	1033	Jun-18	1960	2.59413	18.9913998	372.82901	1.36844	18.4790001	0.16	0	0	0	0	0	0	0	0	0	0	1	1	1	1	0	0	0	0	0	0	0	0	0	0	0	0	0	0	0	0	0	0	0	0	0	0	0	0
417BJunc	Pinus edulis	P24	1099	Jun-18	1960	2.59413	18.9913998	372.82901	1.36844	18.4790001	0.16	0	0	0	1	1	0	0	0	0	0	0	0	1	0	0	0	0	0	0	0	0	0	0	0	0	0	0	1	0	0	0	0	0	0	0	0	0	0
417BJunc	Juniperus monosperma	J22	1035	Aug-18	1960	2.59413	18.9913998	372.82901	1.36844	18.4790001	0.33	0	0	0	0	0	0	0	0	0	0	0	0	0	0	0	0	0	0	0	0	0	0	0	0	0	0	0	0	0	0	0	0	0	0	0	0	1	0
417BJunc	Juniperus monosperma	J23	1034	Aug-18	1960	2.59413	18.9913998	372.82901	1.36844	18.4790001	0.33	0	0	0	0	0	0	0	0	0	0	0	0	0	0	0	0	0	0	0	0	0	0	0	0	0	0	0	0	0	0	0	0	0	0	0	0	0	0
417BJunc	Juniperus monosperma	J24	1098	Aug-18	1960	2.59413	18.9913998	372.82901	1.36844	18.4790001	0.33	0	0	0	0	0	0	0	0	0	0	1	1	0	1	0	1	0	0	0	0	0	0	0	0	0	0	0	0	0	0	1	0	0	0	0	0	1	0
417BJunc	Pinus edulis	P22	1036	Aug-18	1960	2.59413	18.9913998	372.82901	1.36844	18.4790001	0.33	0	0	0	0	0	0	0	0	0	0	0	0	1	1	0	0	0	0	0	0	0	0	0	0	0	0	0	0	0	0	0	0	0	0	0	0	1	0
417BJunc	Pinus edulis	P23	1033	Aug-18	1960	2.59413	18.9913998	372.82901	1.36844	18.4790001	0.33	0	0	0	0	0	0	0	0	0	0	1	0	0	0	0	0	0	0	0	0	0	0	0	0	0	0	0	0	0	0	0	0	0	0	0	0	0	0
417BJunc	Pinus edulis	P24	1099	Aug-18	1960	2.59413	18.9913998	372.82901	1.36844	18.4790001	0.33	0	0	0	0	0	0	0	0	0	0	0	0	0	0	0	0	0	0	0	0	0	0	0	0	0	0	0	0	0	0	0	0	0	0	0	0	4	0
417BJunc	Juniperus monosperma	J22	1035	Sep-18	1960	2.59413	18.9913998	372.82901	1.36844	18.4790001	0.29	0	0	1	0	0	0	0	0	0	0	0	0	0	0	0	0	0	0	0	0	0	1	1	0	0	0	0	0	0	0	0	0	0	0	0	1	0	0
417BJunc	Juniperus monosperma	J23	1034	Sep-18	1960	2.59413	18.9913998	372.82901	1.36844	18.4790001	0.29	0	0	0	0	0	0	0	0	0	0	0	0	0	1	0	0	0	0	0	0	0	2	0	0	0	0	0	0	0	0	0	0	0	0	0	1	0	0
417BJunc	Juniperus monosperma	J24	1098	Sep-18	1960	2.59413	18.9913998	372.82901	1.36844	18.4790001	0.29	0	0	0	0	0	0	0	0	0	0	0	0	0	2	0	0	0	0	0	0	0	1	0	0	0	0	0	0	0	0	0	0	0	0	0	3	0	0
417BJunc	Pinus edulis	P22	1036	Sep-18	1960	2.59413	18.9913998	372.82901	1.36844	18.4790001	0.29	0	0	0	2	0	0	0	0	0	0	0	0	0	2	0	0	0	0	0	0	0	0	0	0	0	0	0	0	0	0	0	0	0	0	0	1	0	0
417BJunc	Pinus edulis	P23	1033	Sep-18	1960	2.59413	18.9913998	372.82901	1.36844	18.4790001	0.29	0	0	0	0	0	0	0	0	0	0	0	0	1	0	0	0	0	0	0	0	0	1	0	0	0	0	0	0	0	0	0	0	0	0	0	1	0	0
417BJunc	Pinus edulis	P24	1099	Sep-18	1960	2.59413	18.9913998	372.82901	1.36844	18.4790001	0.29	0	0	0	1	0	0	0	0	0	0	0	0	0	1	0	0	0	0	0	0	0	0	0	0	0	0	0	0	0	0	0	0	0	0	0	0	0	0
417BJunc	Juniperus monosperma	J22	1035	Apr-19	1960	2.59413	18.9913998	372.82901	1.36844	18.4790001	0.185	0	0	0	0	0	0	0	0	0	0	0	0	0	0	0	0	0	0	0	0	0	0	0	0	0	0	0	0	0	0	0	0	0	0	0	0	0	0
417BJunc	Juniperus monosperma	J23	1034	Apr-19	1960	2.59413	18.9913998	372.82901	1.36844	18.4790001	0.185	0	0	0	0	0	0	0	0	0	0	0	0	0	0	0	0	0	0	0	0	0	0	0	0	0	0	0	0	0	0	0	0	0	0	0	0	0	0
417BJunc	Juniperus monosperma	J24	1098	Apr-19	1960	2.59413	18.9913998	372.82901	1.36844	18.4790001	0.185	0	0	0	0	0	0	0	0	0	0	0	0	0	0	0	0	0	0	0	0	0	0	0	0	0	0	0	0	0	0	0	0	0	0	0	0	0	0
417BJunc	Pinus edulis	P22	1036	Apr-19	1960	2.59413	18.9913998	372.82901	1.36844	18.4790001	0.185	0	0	0	1	0	0	0	0	0	0	0	0	0	0	0	0	0	0	0	0	0	0	0	0	0	0	0	0	0	0	0	0	0	0	0	0	0	0
417BJunc	Pinus edulis	P23	1033	Apr-19	1960	2.59413	18.9913998	372.82901	1.36844	18.4790001	0.185	0	0	0	0	0	0	0	0	0	0	0	0	0	0	0	0	0	0	0	1	0	0	3	0	0	0	0	0	1	0	0	0	0	0	0	0	0	0
417BJunc	Pinus edulis	P24	1099	Apr-19	1960	2.59413	18.9913998	372.82901	1.36844	18.4790001	0.185	0	0	0	0	0	0	0	0	0	0	0	0	0	0	0	0	0	0	0	0	0	0	0	0	0	0	0	0	0	0	0	0	0	0	0	0	0	0
417BJunc	Juniperus monosperma	J22	1035	Jul-19	1960	2.59413	18.9913998	372.82901	1.36844	18.4790001	0.24	0	0	0	0	0	0	0	0	0	0	0	0	0	0	0	0	0	0	0	0	0	0	0	0	0	0	0	0	0	1	0	0	0	0	0	0	0	0
417BJunc	Juniperus monosperma	J23	1034	Jul-19	1960	2.59413	18.9913998	372.82901	1.36844	18.4790001	0.24	0	0	0	0	0	0	0	0	0	0	0	1	0	0	0	0	0	0	0	0	0	1	0	0	0	3	0	0	0	0	0	0	0	0	0	2	0	0
417BJunc	Juniperus monosperma	J24	1098	Jul-19	1960	2.59413	18.9913998	372.82901	1.36844	18.4790001	0.24	0	0	0	0	0	0	0	0	1	0	0	0	1	0	0	0	0	0	0	0	0	1	0	0	0	0	0	0	0	0	0	0	0	0	0	0	0	0
417BJunc	Pinus edulis	P22	1036	Jul-19	1960	2.59413	18.9913998	372.82901	1.36844	18.4790001	0.24	0	0	1	0	0	0	0	0	0	0	0	0	0	0	0	0	0	0	0	0	0	0	0	0	0	0	0	0	0	0	0	0	0	0	0	0	0	1
417BJunc	Pinus edulis	P23	1033	Jul-19	1960	2.59413	18.9913998	372.82901	1.36844	18.4790001	0.24	0	0	0	0	0	0	0	0	0	0	0	0	2	0	0	0	0	0	0	0	0	0	0	0	0	0	0	0	0	0	0	0	0	0	0	0	0	0
417BJunc	Pinus edulis	P24	1099	Jul-19	1960	2.59413	18.9913998	372.82901	1.36844	18.4790001	0.24	0	0	0	0	0	0	0	0	0	0	0	0	1	0	0	0	0	0	0	0	0	2	0	0	0	0	0	0	0	0	0	0	0	0	0	0	0	0
Powerline1	Juniperus monosperma	J13	141	Jun-18	1977	2.4418001	18.7192993	389.8250122	0.914786	18.2290001	0.205	0	0	0	0	0	0	0	0	0	0	1	1	1	0	0	0	0	0	0	0	0	0	0	0	0	0	0	0	0	0	0	0	0	0	0	0	0	0
Powerline1	Juniperus monosperma	J14	140	Jun-18	1977	2.4418001	18.7192993	389.8250122	0.914786	18.2290001	0.205	0	0	0	0	0	0	0	0	0	0	0	0	1	0	0	0	1	0	0	0	0	0	0	0	0	0	0	0	0	0	0	0	0	0	0	0	0	0
Powerline1	Juniperus monosperma	J15	137	Jun-18	1977	2.4418001	18.7192993	389.8250122	0.914786	18.2290001	0.205	0	0	0	0	0	0	0	0	0	0	0	0	0	0	0	0	0	0	0	0	0	0	0	0	0	0	0	0	0	0	0	0	0	0	0	0	0	0
Powerline1	Pinus edulis	P13	142	Jun-18	1977	2.4418001	18.7192993	389.8250122	0.914786	18.2290001	0.205	0	0	0	0	0	0	0	0	0	0	0	1	0	0	0	0	0	0	0	0	0	0	0	0	0	0	0	0	0	0	0	0	0	0	0	0	0	0
Powerline1	Pinus edulis	P14	139	Jun-18	1977	2.4418001	18.7192993	389.8250122	0.914786	18.2290001	0.205	0	0	0	0	0	0	0	0	0	0	0	0	0	0	0	1	0	0	0	0	0	0	0	0	0	0	0	0	0	0	0	0	0	0	0	0	0	0
Powerline1	Pinus edulis	P15	138	Jun-18	1977	2.4418001	18.7192993	389.8250122	0.914786	18.2290001	0.205	0	0	0	0	0	0	0	0	1	0	1	0	0	1	0	0	0	0	0	0	0	0	0	0	0	0	0	0	1	0	0	0	0	0	0	0	0	0
Powerline1	Juniperus monosperma	J13	141	Aug-18	1977	2.4418001	18.7192993	389.8250122	0.914786	18.2290001	0.395	0	0	0	0	0	0	0	0	0	0	0	1	0	0	0	0	0	0	0	0	0	0	0	0	0	0	0	0	0	0	0	0	0	0	0	7	17	0
Powerline1	Juniperus monosperma	J14	140	Aug-18	1977	2.4418001	18.7192993	389.8250122	0.914786	18.2290001	0.395	0	0	0	1	0	0	1	0	0	0	0	0	0	0	0	0	0	0	0	0	0	0	0	0	0	0	0	0	0	0	0	0	0	0	0	5	0	0
Powerline1	Juniperus monosperma	J15	137	Aug-18	1977	2.4418001	18.7192993	389.8250122	0.914786	18.2290001	0.395	0	0	0	0	0	0	0	0	0	0	0	5	1	0	0	1	0	0	0	1	0	0	0	0	0	0	0	0	0	0	0	0	0	0	0	0	4	0
Powerline1	Pinus edulis	P13	142	Aug-18	1977	2.4418001	18.7192993	389.8250122	0.914786	18.2290001	0.395	0	0	0	0	0	0	0	0	0	0	0	0	0	0	0	0	0	0	0	0	0	0	0	0	0	0	0	0	0	0	0	0	0	0	0	1	2	0
Powerline1	Pinus edulis	P14	139	Aug-18	1977	2.4418001	18.7192993	389.8250122	0.914786	18.2290001	0.395	0	0	0	0	0	0	0	0	0	0	0	1	1	0	0	0	0	0	0	0	0	0	0	0	0	0	0	0	0	0	0	0	0	0	0	3	0	0
Powerline1	Pinus edulis	P15	138	Aug-18	1977	2.4418001	18.7192993	389.8250122	0.914786	18.2290001	0.395	0	0	0	0	0	0	0	0	0	0	1	0	2	0	0	0	0	0	0	0	0	0	0	0	0	0	0	0	0	0	0	0	0	0	0	1	0	0
Powerline1	Juniperus monosperma	J14	140	Sep-18	1977	2.4418001	18.7192993	389.8250122	0.914786	18.2290001	0.365	0	0	0	3	0	0	0	0	0	1	0	0	2	1	0	0	0	0	0	0	0	0	3	0	0	0	0	0	0	0	0	0	0	0	0	30	0	0
Powerline1	Pinus edulis	P13	142	Sep-18	1977	2.4418001	18.7192993	389.8250122	0.914786	18.2290001	0.365	0	0	0	0	0	0	0	0	0	0	0	0	0	0	0	0	0	0	0	0	0	0	0	0	0	0	0	0	0	0	0	0	0	0	0	16	0	0
Powerline1	Pinus edulis	P14	139	Sep-18	1977	2.4418001	18.7192993	389.8250122	0.914786	18.2290001	0.365	0	0	0	0	0	0	0	0	0	0	1	0	0	0	0	0	0	0	0	0	0	0	0	0	0	0	0	0	0	0	0	0	0	0	0	3	0	0
Powerline1	Pinus edulis	P15	138	Sep-18	1977	2.4418001	18.7192993	389.8250122	0.914786	18.2290001	0.365	0	0	0	0	1	0	0	0	0	0	0	0	0	0	0	0	0	0	0	0	0	0	0	0	0	0	0	0	0	0	0	0	0	0	0	0	0	0
Powerline1	Juniperus monosperma	J13	141	Apr-19	1977	2.4418001	18.7192993	389.8250122	0.914786	18.2290001	0.2	0	0	0	0	0	0	0	0	0	0	0	0	0	0	0	0	0	0	0	0	0	0	0	0	0	0	0	0	0	0	0	0	0	0	0	0	0	0
Powerline1	Juniperus monosperma	J14	140	Apr-19	1977	2.4418001	18.7192993	389.8250122	0.914786	18.2290001	0.2	0	0	0	1	0	0	0	0	0	0	0	0	0	0	0	0	0	0	0	0	0	0	1	0	0	0	0	0	0	0	0	0	0	0	0	0	0	0
Powerline1	Pinus edulis	P14	139	Apr-19	1977	2.4418001	18.7192993	389.8250122	0.914786	18.2290001	0.2	0	0	0	0	0	0	0	0	0	0	0	0	0	0	0	0	0	0	0	0	0	0	0	0	0	0	0	0	0	0	0	0	0	0	0	0	0	0
Powerline1	Pinus edulis	P15	138	Apr-19	1977	2.4418001	18.7192993	389.8250122	0.914786	18.2290001	0.2	0	0	0	0	0	0	0	0	0	0	0	0	0	0	0	0	0	0	0	0	0	0	2	0	0	0	0	0	0	0	0	0	0	0	0	0	0	0
Powerline1	Pinus edulis	P13	142	Apr-19	1977	2.4418001	18.7192993	389.8250122	0.914786	18.2290001	0.2	0	0	0	0	0	0	0	0	0	0	0	0	1	0	0	0	0	0	0	0	0	0	0	0	0	0	0	0	0	0	0	0	0	0	0	0	0	0
Powerline1	Juniperus monosperma	J13	141	Jul-19	1977	2.4418001	18.7192993	389.8250122	0.914786	18.2290001	0.24	0	0	2	0	0	0	0	0	0	0	0	0	0	0	0	0	0	0	0	0	0	0	0	0	0	0	0	0	1	0	0	0	0	0	0	1	0	0
Powerline1	Juniperus monosperma	J14	140	Jul-19	1977	2.4418001	18.7192993	389.8250122	0.914786	18.2290001	0.24	0	0	0	0	0	0	0	0	0	0	0	0	0	0	0	0	0	0	0	0	0	0	0	0	0	0	0	0	1	1	0	0	0	0	0	0	0	0
Powerline1	Juniperus monosperma	J15	137	Jul-19	1977	2.4418001	18.7192993	389.8250122	0.914786	18.2290001	0.24	0	0	1	0	0	0	0	0	0	0	0	1	0	0	0	0	0	0	0	0	0	0	0	0	0	0	0	0	2	4	0	0	0	0	0	0	0	0
Powerline1	Pinus edulis	P13	142	Jul-19	1977	2.4418001	18.7192993	389.8250122	0.914786	18.2290001	0.24	0	0	0	0	0	0	0	0	0	0	0	4	1	0	0	0	0	0	0	0	0	0	0	0	0	0	0	0	0	0	0	0	0	0	0	0	0	0
Powerline1	Pinus edulis	P14	139	Jul-19	1977	2.4418001	18.7192993	389.8250122	0.914786	18.2290001	0.24	0	0	0	0	0	0	0	0	0	0	0	2	2	0	0	0	0	0	0	0	0	0	0	0	0	0	0	0	0	1	0	0	0	0	0	0	0	0
Powerline1	Pinus edulis	P15	138	Jul-19	1977	2.4418001	18.7192993	389.8250122	0.914786	18.2290001	0.225	0	0	0	0	0	0	0	0	0	0	0	0	0	0	0	0	0	0	0	0	0	0	0	0	0	0	1	0	0	0	0	0	0	0	0	0	0	0
Powerline2	Juniperus monosperma	J16	135	Jun-18	2038	2.2756701	17.8920002	409.4370117	-0.059743	17.4913998	0.225	0	0	0	0	0	0	0	0	0	0	0	0	1	0	0	0	0	0	0	0	0	0	0	0	0	0	0	0	0	0	0	0	0	0	0	0	0	0
Powerline2	Juniperus monosperma	J17	133	Jun-18	2038	2.2756701	17.8920002	409.4370117	-0.059743	17.4913998	0.225	0	0	0	4	0	0	0	0	0	0	0	2	2	0	0	0	0	0	0	0	0	0	0	0	0	0	0	0	0	0	0	0	0	0	0	0	0	0
Powerline2	Juniperus monosperma	J18	131	Jun-18	2038	2.2756701	17.8920002	409.4370117	-0.059743	17.4913998	0.225	0	0	0	0	0	0	0	0	0	0	0	0	0	0	0	1	0	0	0	0	0	0	0	0	0	0	0	0	0	0	0	0	0	0	0	0	0	0
Powerline2	Pinus edulis	P16	136	Jun-18	2038	2.2756701	17.8920002	409.4370117	-0.059743	17.4913998	0.225	0	0	0	0	0	0	0	0	0	0	0	0	0	0	0	0	0	0	0	0	0	0	0	0	0	0	0	0	0	0	0	0	0	0	0	0	0	0
Powerline2	Pinus edulis	P17	134	Jun-18	2038	2.2756701	17.8920002	409.4370117	-0.059743	17.4913998	0.225	0	0	0	0	1	0	0	0	0	0	0	0	0	0	0	0	0	0	0	0	0	0	0	0	0	0	0	0	0	0	0	0	0	0	0	0	0	0
Powerline2	Pinus edulis	P18	132	Jun-18	2038	2.2756701	17.8920002	409.4370117	-0.059743	17.4913998	0.225	0	0	0	0	0	0	0	0	0	0	0	1	0	0	0	0	0	0	0	0	0	0	0	0	0	0	0	0	0	0	0	0	0	0	0	0	0	0
Powerline2	Juniperus monosperma	J16	135	Aug-18	2038	2.2756701	17.8920002	409.4370117	-0.059743	17.4913998	0.425	0	0	0	0	0	0	0	0	0	0	0	7	0	0	0	0	0	0	0	0	0	0	0	0	0	0	0	0	0	0	0	0	0	0	0	0	0	0
Powerline2	Juniperus monosperma	J17	133	Aug-18	2038	2.2756701	17.8920002	409.4370117	-0.059743	17.4913998	0.425	1	0	1	2	0	0	0	0	0	0	0	1	0	0	0	0	0	0	0	0	0	0	1	0	0	0	0	0	0	0	0	0	0	0	0	1	0	0
Powerline2	Juniperus monosperma	J18	131	Aug-18	2038	2.2756701	17.8920002	409.4370117	-0.059743	17.4913998	0.425	0	0	0	0	0	0	0	0	0	0	0	1	2	0	0	0	0	0	0	0	0	0	0	0	0	0	0	0	0	0	0	0	0	0	0	1	0	0
Powerline2	Pinus edulis	P16	136	Aug-18	2038	2.2756701	17.8920002	409.4370117	-0.059743	17.4913998	0.425	0	0	0	1	0	0	0	0	0	0	0	2	0	0	0	0	0	0	0	0	0	0	0	0	0	0	0	0	0	0	0	0	0	0	0	0	0	0
Powerline2	Pinus edulis	P17	134	Aug-18	2038	2.2756701	17.8920002	409.4370117	-0.059743	17.4913998	0.425	0	0	0	1	0	0	0	0	0	0	0	5	1	0	0	0	0	0	0	0	0	0	0	0	0	0	0	0	0	0	0	0	0	0	0	0	0	0
Powerline2	Pinus edulis	P18	132	Aug-18	2038	2.2756701	17.8920002	409.4370117	-0.059743	17.4913998	0.425	0	0	0	0	0	0	0	0	0	0	0	1	2	0	0	0	0	0	0	0	0	0	0	0	0	0	0	0	2	0	0	0	0	0	0	0	1	0
Powerline2	Juniperus monosperma	J16	135	Sep-18	2038	2.2756701	17.8920002	409.4370117	-0.059743	17.4913998	0.33	0	0	0	3	0	0	0	0	0	0	0	0	0	0	0	0	0	0	0	0	0	0	0	0	0	0	0	0	0	0	1	0	0	0	1	2	0	0
Powerline2	Juniperus monosperma	J17	133	Sep-18	2038	2.2756701	17.8920002	409.4370117	-0.059743	17.4913998	0.33	0	0	0	0	0	0	0	0	0	0	0	0	0	0	0	0	0	0	0	0	0	0	0	0	0	0	0	0	0	0	0	0	0	0	0	6	0	0
Powerline2	Juniperus monosperma	J18	131	Sep-18	2038	2.2756701	17.8920002	409.4370117	-0.059743	17.4913998	0.33	0	0	0	0	0	0	0	0	0	0	0	0	0	0	0	0	0	0	0	0	0	0	0	0	1	0	0	0	0	0	0	1	0	0	0	2	0	0
Powerline2	Pinus edulis	P16	136	Sep-18	2038	2.2756701	17.8920002	409.4370117	-0.059743	17.4913998	0.33	0	0	1	1	0	0	0	0	0	0	0	0	0	0	0	0	0	0	0	0	0	1	0	0	0	0	0	0	0	1	1	0	0	0	0	0	0	0
Powerline2	Pinus edulis	P17	134	Sep-18	2038	2.2756701	17.8920002	409.4370117	-0.059743	17.4913998	0.33	0	0	1	1	0	0	0	0	0	0	0	0	0	0	0	0	0	0	0	0	0	0	0	0	0	0	0	0	0	0	1	0	0	0	0	0	0	0
Powerline2	Pinus edulis	P18	132	Sep-18	2038	2.2756701	17.8920002	409.4370117	-0.059743	17.4913998	0.33	0	0	0	0	0	0	0	0	1	0	0	0	2	0	0	0	0	0	0	0	0	0	0	0	0	0	0	0	0	0	0	0	0	0	0	1	0	0
Powerline2	Juniperus monosperma	J16	135	Apr-19	2038	2.2756701	17.8920002	409.4370117	-0.059743	17.4913998	0.23	0	0	0	1	0	0	1	0	0	0	0	0	0	0	0	0	1	0	0	0	0	0	0	0	0	0	0	0	2	0	0	0	0	0	0	2	0	0
Powerline2	Juniperus monosperma	J17	133	Apr-19	2038	2.2756701	17.8920002	409.4370117	-0.059743	17.4913998	0.23	0	0	0	0	0	0	0	0	0	0	0	0	0	0	1	0	0	0	0	0	0	0	0	0	0	0	0	0	2	0	0	0	0	0	0	0	0	0
Powerline2	Juniperus monosperma	J18	131	Apr-19	2038	2.2756701	17.8920002	409.4370117	-0.059743	17.4913998	0.23	0	0	0	0	0	0	0	0	0	0	0	0	0	0	0	0	0	0	0	0	0	0	0	0	0	0	0	0	0	0	0	0	0	0	0	0	0	0
Powerline2	Pinus edulis	P16	136	Apr-19	2038	2.2756701	17.8920002	409.4370117	-0.059743	17.4913998	0.23	0	0	0	1	0	0	0	0	0	0	0	0	0	0	0	0	0	0	0	0	0	0	0	0	0	0	0	0	0	0	0	1	0	0	0	0	0	0
Powerline2	Pinus edulis	P17	134	Apr-19	2038	2.2756701	17.8920002	409.4370117	-0.059743	17.4913998	0.23	0	0	0	3	0	0	0	0	0	0	0	0	0	0	0	0	0	0	0	0	0	0	0	0	0	0	0	0	0	0	0	0	0	0	0	0	0	0
Powerline2	Pinus edulis	P18	132	Apr-19	2038	2.2756701	17.8920002	409.4370117	-0.059743	17.4913998	0.23	0	0	0	0	0	0	0	0	0	0	0	0	0	0	0	0	0	0	0	0	0	0	0	0	0	0	0	0	0	0	0	0	0	0	0	0	0	0
Powerline2	Juniperus monosperma	J16	135	Jul-19	2038	2.2756701	17.8920002	409.4370117	-0.059743	17.4913998	0.265	0	0	1	0	0	0	0	0	1	0	0	2	0	0	0	0	0	0	0	0	0	0	0	0	0	0	0	0	1	1	0	0	0	0	0	0	0	0
Powerline2	Juniperus monosperma	J17	133	Jul-19	2038	2.2756701	17.8920002	409.4370117	-0.059743	17.4913998	0.265	0	0	3	1	0	0	0	0	0	0	0	7	0	0	0	0	0	0	0	0	0	1	0	0	0	0	0	0	2	0	0	0	0	0	0	0	0	0
Powerline2	Juniperus monosperma	J18	131	Jul-19	2038	2.2756701	17.8920002	409.4370117	-0.059743	17.4913998	0.265	0	0	0	0	0	0	0	0	0	0	0	8	0	0	0	0	0	0	0	0	0	0	0	0	0	0	0	0	0	0	0	0	0	0	0	0	0	0
Powerline2	Pinus edulis	P16	136	Jul-19	2038	2.2756701	17.8920002	409.4370117	-0.059743	17.4913998	0.265	0	0	2	0	0	0	0	0	0	0	0	4	1	0	0	0	0	0	0	0	0	0	0	1	0	1	0	0	0	3	0	0	2	1	0	0	0	0
Powerline2	Pinus edulis	P17	134	Jul-19	2038	2.2756701	17.8920002	409.4370117	-0.059743	17.4913998	0.265	1	0	0	0	0	0	0	0	0	0	0	6	1	0	0	0	0	0	0	0	0	0	0	0	0	0	0	0	0	1	0	0	0	0	0	0	0	0
Powerline2	Pinus edulis	P18	132	Jul-19	2038	2.2756701	17.8920002	409.4370117	-0.059743	17.4913998	0.265	0	0	0	0	0	0	0	0	0	0	0	8	0	0	0	0	0	0	0	0	0	3	0	0	0	0	0	0	0	0	0	0	0	0	0	0	0	0
Red Mtn	Juniperus monosperma	J7	151	Jun-18	2085	1.98487	17.4543991	485.3179932	0.0008503	17.4106007	0.225	0	1	0	1	0	0	0	0	0	0	0	2	0	0	0	0	0	0	0	3	0	0	0	0	0	0	0	0	0	0	0	0	0	0	0	0	0	0
Red Mtn	Juniperus monosperma	J8	150	Jun-18	2085	1.98487	17.4543991	485.3179932	0.0008503	17.4106007	0.225	1	1	0	0	0	0	0	0	0	0	0	1	0	1	0	0	0	0	0	3	0	0	1	0	0	0	0	0	0	0	1	0	0	0	0	0	0	0
Red Mtn	Juniperus monosperma	J9	149	Jun-18	2085	1.98487	17.4543991	485.3179932	0.0008503	17.4106007	0.225	0	2	0	0	0	0	0	1	0	0	0	2	0	0	0	0	0	0	0	4	0	0	0	0	0	0	0	0	1	0	0	0	0	0	0	0	0	0
Red Mtn	Pinus edulis	P7	154	Jun-18	2085	1.98487	17.4543991	485.3179932	0.0008503	17.4106007	0.225	0	2	0	1	0	0	0	0	0	0	0	5	0	0	0	0	0	0	0	0	0	0	0	0	0	0	0	0	0	0	0	0	0	0	0	0	0	0
Red Mtn	Pinus edulis	P8	153	Jun-18	2085	1.98487	17.4543991	485.3179932	0.0008503	17.4106007	0.225	0	1	0	0	0	0	0	0	0	0	0	2	4	0	0	0	0	0	0	8	0	0	0	0	0	0	0	0	0	0	0	0	0	0	0	0	0	0
Red Mtn	Pinus edulis	P9	152	Jun-18	2085	1.98487	17.4543991	485.3179932	0.0008503	17.4106007	0.225	0	0	0	0	0	0	0	0	1	0	0	2	0	0	0	0	0	0	0	1	0	0	0	0	0	0	0	0	0	0	0	0	0	0	0	2	0	0
Red Mtn	Juniperus monosperma	J7	151	Aug-18	2085	1.98487	17.4543991	485.3179932	0.0008503	17.4106007	0.455	0	0	0	1	0	0	0	0	0	0	0	2	0	0	0	0	0	0	1	1	0	0	0	0	0	0	0	0	0	0	0	0	0	0	0	1	0	0
Red Mtn	Juniperus monosperma	J8	150	Aug-18	2085	1.98487	17.4543991	485.3179932	0.0008503	17.4106007	0.455	0	0	0	1	0	0	0	0	1	0	0	0	3	0	0	0	0	0	0	1	0	1	0	0	0	0	0	0	1	0	0	0	0	0	0	1	0	0
Red Mtn	Juniperus monosperma	J9	149	Aug-18	2085	1.98487	17.4543991	485.3179932	0.0008503	17.4106007	0.455	0	0	0	0	0	0	0	0	0	0	0	1	0	0	0	0	0	0	0	2	0	0	0	0	0	0	0	0	0	0	0	0	0	0	0	3	0	0
Red Mtn	Pinus edulis	P7	154	Aug-18	2085	1.98487	17.4543991	485.3179932	0.0008503	17.4106007	0.455	0	0	0	0	0	0	0	0	0	0	0	9	0	0	0	0	0	0	0	0	0	0	0	0	0	0	0	0	0	0	1	0	0	0	0	0	0	0
Red Mtn	Pinus edulis	P8	153	Aug-18	2085	1.98487	17.4543991	485.3179932	0.0008503	17.4106007	0.455	0	0	0	0	0	0	0	0	0	0	0	5	0	0	0	0	0	0	0	0	0	1	0	0	0	0	0	0	0	0	0	0	0	0	0	0	0	0
Red Mtn	Pinus edulis	P9	152	Aug-18	2085	1.98487	17.4543991	485.3179932	0.0008503	17.4106007	0.455	0	0	0	1	0	0	0	0	0	0	0	3	2	0	0	1	0	0	0	1	0	1	0	0	0	0	0	0	0	0	0	0	0	0	0	0	0	0
Red Mtn	Juniperus monosperma	J7	151	Sep-18	2085	1.98487	17.4543991	485.3179932	0.0008503	17.4106007	0.45	0	1	0	0	0	0	0	0	0	0	0	0	0	0	0	0	0	0	0	1	0	0	0	0	0	0	0	0	0	0	0	0	0	0	0	0	0	0
Red Mtn	Juniperus monosperma	J8	150	Sep-18	2085	1.98487	17.4543991	485.3179932	0.0008503	17.4106007	0.45	0	0	0	0	0	0	0	0	0	0	0	0	2	0	0	0	0	0	0	9	0	0	0	0	0	0	0	0	0	0	0	0	0	0	0	0	0	0
Red Mtn	Juniperus monosperma	J9	149	Sep-18	2085	1.98487	17.4543991	485.3179932	0.0008503	17.4106007	0.45	0	1	0	8	0	0	0	0	0	0	0	0	1	0	0	0	0	0	0	7	0	1	0	0	0	0	0	0	0	0	0	0	0	0	0	0	0	0
Red Mtn	Pinus edulis	P7	154	Sep-18	2085	1.98487	17.4543991	485.3179932	0.0008503	17.4106007	0.45	0	0	0	2	0	0	0	0	0	0	0	0	0	0	0	0	0	0	0	2	0	0	0	0	0	0	0	0	0	0	0	0	0	0	0	0	0	0
Red Mtn	Pinus edulis	P8	153	Sep-18	2085	1.98487	17.4543991	485.3179932	0.0008503	17.4106007	0.45	0	0	0	0	0	0	0	0	0	0	0	1	0	0	0	0	0	0	0	5	0	0	0	0	0	0	0	0	0	0	0	0	0	0	0	0	0	0
Red Mtn	Pinus edulis	P9	152	Sep-18	2085	1.98487	17.4543991	485.3179932	0.0008503	17.4106007	0.45	1	1	0	4	0	0	0	0	0	0	0	3	0	0	0	0	0	0	0	4	0	0	0	0	0	0	0	0	0	0	0	0	0	0	0	0	0	0
Red Mtn	Pinus edulis	P8	153	Apr-19	2085	1.98487	17.4543991	485.3179932	0.0008503	17.4106007	0.195	0	0	0	2	0	0	0	0	0	0	0	0	0	0	0	0	0	0	0	0	0	0	0	0	0	0	0	0	0	0	0	0	0	0	0	0	0	0
Red Mtn	Pinus edulis	P9	152	Apr-19	2085	1.98487	17.4543991	485.3179932	0.0008503	17.4106007	0.195	0	0	0	0	0	0	0	0	0	0	0	0	0	0	0	0	0	0	0	1	0	0	1	0	0	0	0	0	0	0	0	0	0	0	0	0	0	0
Red Mtn	Juniperus monosperma	J7	151	Jul-19	2085	1.98487	17.4543991	485.3179932	0.0008503	17.4106007	0.295	0	0	0	1	0	0	0	0	0	0	0	1	0	0	0	0	0	0	0	0	0	0	0	0	0	0	0	0	0	0	0	0	0	0	0	0	0	0
Red Mtn	Juniperus monosperma	J8	150	Jul-19	2085	1.98487	17.4543991	485.3179932	0.0008503	17.4106007	0.295	0	0	1	0	0	0	0	0	0	0	0	0	2	0	0	0	0	0	0	3	0	1	1	0	0	0	0	0	0	0	0	0	0	0	0	2	0	0
Red Mtn	Juniperus monosperma	J9	149	Jul-19	2085	1.98487	17.4543991	485.3179932	0.0008503	17.4106007	0.295	0	0	0	0	0	0	0	0	0	0	0	2	0	0	0	0	1	0	0	1	0	0	1	0	0	0	0	0	0	0	2	0	0	0	0	0	0	0
Red Mtn	Pinus edulis	P7	154	Jul-19	2085	1.98487	17.4543991	485.3179932	0.0008503	17.4106007	0.295	0	0	0	0	0	0	0	0	0	0	0	9	2	0	0	0	0	0	0	0	0	0	0	0	0	0	0	0	0	0	0	0	0	0	0	0	0	0
Red Mtn	Pinus edulis	P8	153	Jul-19	2085	1.98487	17.4543991	485.3179932	0.0008503	17.4106007	0.295	0	0	1	0	0	0	0	0	1	0	0	3	0	0	0	0	0	0	0	0	0	0	0	0	0	0	0	0	0	0	0	0	0	0	0	0	0	0
Red Mtn	Pinus edulis	P9	152	Jul-19	2085	1.98487	17.4543991	485.3179932	0.0008503	17.4106007	0.295	0	0	0	0	0	0	0	0	0	0	0	4	0	0	0	0	0	0	0	2	0	0	0	1	0	1	0	0	0	0	0	0	0	0	0	0	0	0
Red Mtn.	Juniperus monosperma	J7	151	Apr-19	2085	1.98487	17.4543991	485.3179932	0.0008503	17.4106007	0.195	0	0	0	0	0	0	1	0	1	0	0	0	0	0	0	0	0	0	0	2	0	0	0	0	0	0	0	0	0	0	0	0	0	0	0	0	0	0
Red Mtn.	Juniperus monosperma	J8	150	Apr-19	2085	1.98487	17.4543991	485.3179932	0.0008503	17.4106007	0.195	0	0	0	0	0	0	1	0	0	0	0	0	0	0	0	0	0	0	0	0	0	0	0	0	0	0	0	0	0	0	0	0	0	0	0	0	0	0
Red Mtn.	Juniperus monosperma	J9	149	Apr-19	2085	1.98487	17.4543991	485.3179932	0.0008503	17.4106007	0.195	0	0	0	0	0	0	0	0	0	0	0	0	0	0	0	0	0	0	0	0	0	0	1	0	0	0	0	0	0	0	0	0	0	0	0	0	0	0
Powerline3	Juniperus monosperma	J19	129	Jun-18	2104	2.2329299	17.4652996	431.9030151	-0.478163	17.1217995	0.235	0	0	0	0	0	0	0	0	0	0	0	1	0	0	0	0	0	0	0	0	0	0	0	0	0	0	0	0	0	0	0	0	0	0	0	0	2	0
Powerline3	Juniperus monosperma	J21	1037	Jun-18	2104	2.2329299	17.4652996	431.9030151	-0.478163	17.1217995	0.235	0	0	0	1	0	0	0	0	0	0	1	0	0	0	0	0	0	0	0	0	0	0	0	0	0	0	0	0	0	0	0	0	0	0	0	0	0	0
Powerline3	Pinus edulis	P19	130	Jun-18	2104	2.2329299	17.4652996	431.9030151	-0.478163	17.1217995	0.235	0	0	0	0	0	0	0	0	0	0	0	0	0	0	0	0	0	0	0	0	0	0	0	0	0	0	0	0	0	0	0	0	0	0	0	0	0	0
Powerline3	Pinus edulis	P20	128	Jun-18	2104	2.2329299	17.4652996	431.9030151	-0.478163	17.1217995	0.235	0	0	0	3	2	0	0	0	0	0	1	0	0	0	0	0	0	0	0	1	0	1	0	0	0	0	0	0	0	0	0	0	0	0	0	0	0	0
Powerline3	Pinus edulis	P21	1039	Jun-18	2104	2.2329299	17.4652996	431.9030151	-0.478163	17.1217995	0.235	0	0	0	0	0	0	0	0	0	0	0	0	0	0	0	0	0	0	0	2	0	0	0	0	0	0	0	0	0	0	0	0	0	0	0	0	0	0
Powerline3	Juniperus monosperma	J19	129	Aug-18	2104	2.2329299	17.4652996	431.9030151	-0.478163	17.1217995	0.49	0	0	1	0	0	0	0	0	0	0	0	1	0	0	0	0	0	0	0	0	0	0	1	0	0	0	0	0	0	0	0	0	0	0	0	1	12	0
Powerline3	Juniperus monosperma	J20	1038	Aug-18	2104	2.2329299	17.4652996	431.9030151	-0.478163	17.1217995	0.49	0	0	0	0	0	0	0	0	0	0	0	3	0	0	0	0	0	0	0	0	0	0	0	0	0	0	0	0	0	0	0	0	0	0	0	1	2	0
Powerline3	Juniperus monosperma	J21	1037	Aug-18	2104	2.2329299	17.4652996	431.9030151	-0.478163	17.1217995	0.49	0	0	0	0	0	0	1	0	0	0	0	0	0	0	0	0	0	0	0	0	0	0	0	0	0	0	0	0	0	0	0	0	0	0	0	0	0	0
Powerline3	Pinus edulis	P19	130	Aug-18	2104	2.2329299	17.4652996	431.9030151	-0.478163	17.1217995	0.49	0	0	0	0	0	0	0	0	0	0	2	2	0	0	0	0	0	0	0	0	0	0	0	0	0	0	0	0	0	0	0	0	0	0	0	1	0	0
Powerline3	Pinus edulis	P20	128	Aug-18	2104	2.2329299	17.4652996	431.9030151	-0.478163	17.1217995	0.49	0	0	0	0	0	0	0	0	0	0	2	3	0	0	2	0	0	0	0	0	0	0	0	0	0	0	0	0	0	0	0	0	0	0	0	0	0	0
Powerline3	Pinus edulis	P21	1039	Aug-18	2104	2.2329299	17.4652996	431.9030151	-0.478163	17.1217995	0.49	0	0	0	0	1	0	0	0	0	1	0	4	0	0	0	0	0	0	0	0	0	0	0	0	0	0	0	0	0	0	0	0	0	0	0	0	0	0
Powerline3	Juniperus monosperma	J19	129	Sep-18	2104	2.2329299	17.4652996	431.9030151	-0.478163	17.1217995	0.495	0	0	0	0	0	0	0	0	0	0	0	1	0	0	0	0	0	0	0	0	0	0	1	0	0	0	0	0	0	0	0	2	0	0	0	1	0	0
Powerline3	Juniperus monosperma	J20	1038	Sep-18	2104	2.2329299	17.4652996	431.9030151	-0.478163	17.1217995	0.495	0	0	0	1	0	0	0	0	0	0	0	0	0	0	0	0	0	0	0	0	0	0	0	0	0	0	0	0	0	0	0	0	0	0	0	1	0	0
Powerline3	Pinus edulis	P19	130	Sep-18	2104	2.2329299	17.4652996	431.9030151	-0.478163	17.1217995	0.495	0	0	0	4	0	0	0	0	0	0	0	0	0	0	0	0	0	0	0	0	0	0	0	0	0	0	0	0	0	0	0	0	0	0	0	0	0	0
Powerline3	Pinus edulis	P20	128	Sep-18	2104	2.2329299	17.4652996	431.9030151	-0.478163	17.1217995	0.495	0	0	0	0	1	0	0	0	0	0	0	0	0	0	0	0	0	0	0	0	0	0	0	0	0	0	0	0	0	0	0	2	0	0	0	0	0	0
Powerline3	Pinus edulis	P21	1039	Sep-18	2104	2.2329299	17.4652996	431.9030151	-0.478163	17.1217995	0.495	0	0	0	0	0	0	0	0	0	0	0	0	1	0	0	0	0	0	0	0	0	0	0	0	0	0	0	0	0	0	0	0	0	0	0	0	0	0
Powerline3	Juniperus monosperma	J19	129	Apr-19	2104	2.2329299	17.4652996	431.9030151	-0.478163	17.1217995	0.22	0	0	0	2	0	0	0	0	0	0	0	0	0	0	0	0	0	0	0	0	0	0	0	0	0	0	0	0	0	0	0	0	0	0	0	0	0	0
Powerline3	Juniperus monosperma	J20	1038	Apr-19	2104	2.2329299	17.4652996	431.9030151	-0.478163	17.1217995	0.22	0	0	0	0	0	0	0	0	0	0	0	0	1	0	0	0	0	0	0	0	0	0	0	0	0	0	0	0	0	0	0	0	0	0	0	0	0	0
Powerline3	Juniperus monosperma	J21	1037	Apr-19	2104	2.2329299	17.4652996	431.9030151	-0.478163	17.1217995	0.22	0	0	0	0	0	0	0	0	1	0	0	0	0	0	0	0	0	0	0	0	0	0	0	0	0	0	0	0	0	0	0	0	0	0	0	0	0	0
Powerline3	Pinus edulis	P19	130	Apr-19	2104	2.2329299	17.4652996	431.9030151	-0.478163	17.1217995	0.22	0	0	0	0	0	0	0	0	0	0	0	0	0	0	0	0	0	0	0	0	0	0	0	0	0	0	0	0	0	0	0	0	0	0	0	0	0	0
Powerline3	Pinus edulis	P21	1039	Apr-19	2104	2.2329299	17.4652996	431.9030151	-0.478163	17.1217995	0.22	0	0	0	2	0	0	0	0	0	0	0	0	0	0	0	0	0	0	0	0	0	0	0	0	0	0	0	0	0	0	0	0	0	0	0	0	0	0
Powerline3	Juniperus monosperma	J19	129	Jul-19	2104	2.2329299	17.4652996	431.9030151	-0.478163	17.1217995	0.3	0	0	0	0	0	0	0	0	0	0	0	0	0	0	0	0	0	0	0	0	0	0	0	0	0	0	0	0	0	0	0	0	0	0	0	0	1	0
Powerline3	Juniperus monosperma	J20	1038	Jul-19	2104	2.2329299	17.4652996	431.9030151	-0.478163	17.1217995	0.3	0	0	1	0	0	0	0	0	0	0	0	0	1	0	0	0	0	0	0	0	0	0	3	0	0	0	0	0	0	2	0	0	0	0	0	0	0	0
Powerline3	Juniperus monosperma	J21	1037	Jul-19	2104	2.2329299	17.4652996	431.9030151	-0.478163	17.1217995	0.3	0	0	0	0	0	0	0	0	0	0	0	0	0	0	0	0	0	0	0	0	0	0	0	0	0	0	0	0	0	1	0	0	0	0	0	0	0	0
Powerline3	Pinus edulis	P19	130	Jul-19	2104	2.2329299	17.4652996	431.9030151	-0.478163	17.1217995	0.3	0	0	0	0	0	0	0	0	0	0	0	1	0	0	0	0	0	0	0	0	0	0	0	0	0	0	0	0	1	0	0	0	0	0	0	0	0	0
Powerline3	Pinus edulis	P20	128	Jul-19	2104	2.2329299	17.4652996	431.9030151	-0.478163	17.1217995	0.3	0	0	0	0	0	0	0	0	0	0	0	0	1	0	0	0	0	0	0	0	0	0	0	0	0	0	0	0	0	2	0	0	0	0	0	0	0	0
Powerline3	Pinus edulis	P21	1039	Jul-19	2104	2.2329299	17.4652996	431.9030151	-0.478163	17.1217995	0.3	0	0	0	0	0	0	0	0	0	0	0	2	1	0	0	0	0	0	0	0	0	0	0	0	0	0	0	0	0	7	0	0	0	0	0	0	0	0
Upper	Juniperus monosperma	J10	147	Jun-18	2200	1.88062	16.5919991	496.4020081	-0.696952	16.5839005	0.245	0	0	0	0	0	0	0	0	1	0	0	4	0	0	0	0	0	0	0	3	0	0	0	0	0	0	0	0	0	0	0	0	0	0	0	0	0	0
Upper	Juniperus monosperma	J11	146	Jun-18	2200	1.88062	16.5919991	496.4020081	-0.696952	16.5839005	0.245	0	1	1	0	0	0	0	0	0	0	0	1	0	1	0	0	0	0	0	3	0	0	0	0	0	0	0	0	0	0	0	0	0	0	0	0	0	0
Upper	Juniperus monosperma	J12	143	Jun-18	2200	1.88062	16.5919991	496.4020081	-0.696952	16.5839005	0.245	0	0	0	2	0	0	0	0	0	0	0	4	0	0	0	0	0	0	0	5	0	0	0	0	0	0	0	0	0	0	0	0	0	0	0	0	0	0
Upper	Pinus edulis	P10	148	Jun-18	2200	1.88062	16.5919991	496.4020081	-0.696952	16.5839005	0.245	0	0	0	3	0	0	0	0	0	0	0	4	2	1	0	0	0	0	0	0	0	0	0	0	0	0	0	0	1	0	0	0	0	0	0	0	0	0
Upper	Pinus edulis	P11	145	Jun-18	2200	1.88062	16.5919991	496.4020081	-0.696952	16.5839005	0.245	0	1	0	5	0	0	0	0	1	0	0	2	0	0	0	0	0	0	0	4	0	0	0	0	0	0	0	0	0	0	0	0	0	0	0	0	0	0
Upper	Pinus edulis	P12	144	Jun-18	2200	1.88062	16.5919991	496.4020081	-0.696952	16.5839005	0.245	0	5	0	0	0	0	0	0	0	0	0	2	0	0	0	0	0	0	0	3	0	0	0	0	0	0	0	0	0	0	0	0	0	0	0	0	0	0
Upper	Juniperus monosperma	J10	147	Aug-18	2200	1.88062	16.5919991	496.4020081	-0.696952	16.5839005	0.52	0	0	0	1	0	0	0	0	0	0	0	1	1	0	0	0	0	0	0	0	0	0	0	0	0	0	0	0	0	0	1	0	0	0	0	0	0	0
Upper	Juniperus monosperma	J11	146	Aug-18	2200	1.88062	16.5919991	496.4020081	-0.696952	16.5839005	0.52	0	0	0	6	0	0	0	0	0	0	0	0	0	0	0	0	0	0	0	1	0	0	0	0	0	0	0	0	0	0	0	0	0	0	0	0	0	0
Upper	Juniperus monosperma	J12	143	Aug-18	2200	1.88062	16.5919991	496.4020081	-0.696952	16.5839005	0.52	0	0	0	8	0	0	0	0	0	0	0	2	1	0	0	0	0	1	0	0	0	0	0	0	0	0	0	1	1	0	0	0	0	0	0	1	0	0
Upper	Pinus edulis	P10	148	Aug-18	2200	1.88062	16.5919991	496.4020081	-0.696952	16.5839005	0.52	0	0	0	0	0	0	0	0	0	1	0	2	0	0	0	0	0	0	0	1	0	0	0	0	0	0	0	0	0	0	0	0	0	0	0	1	0	0
Upper	Pinus edulis	P11	145	Aug-18	2200	1.88062	16.5919991	496.4020081	-0.696952	16.5839005	0.52	0	0	0	6	0	0	1	0	0	0	0	0	3	0	0	0	0	0	0	2	0	0	0	0	0	0	0	0	0	0	0	0	0	0	0	1	0	0
Upper	Pinus edulis	P12	144	Aug-18	2200	1.88062	16.5919991	496.4020081	-0.696952	16.5839005	0.52	0	1	0	6	0	0	0	0	1	0	0	0	3	1	0	0	0	0	0	0	0	0	0	0	0	0	0	0	0	0	0	0	0	0	0	0	0	0
Upper	Juniperus monosperma	J10	147	Sep-18	2200	1.88062	16.5919991	496.4020081	-0.696952	16.5839005	0.5	0	0	0	4	0	0	0	0	0	0	0	0	0	0	0	0	0	0	0	0	0	0	0	0	0	0	0	0	0	0	0	0	0	0	0	0	0	0
Upper	Juniperus monosperma	J10	147	Apr-19	2200	1.88062	16.5919991	496.4020081	-0.696952	16.5839005	0.165	0	0	0	0	0	0	0	0	1	0	0	0	0	0	0	0	0	0	0	0	0	0	0	0	0	0	0	0	0	0	0	0	0	0	0	0	0	0
Upper	Juniperus monosperma	J11	146	Apr-19	2200	1.88062	16.5919991	496.4020081	-0.696952	16.5839005	0.165	0	0	0	0	0	0	0	0	0	0	0	0	0	0	0	0	0	0	0	0	0	0	0	0	0	0	0	0	0	0	0	1	0	0	0	0	0	0
Upper	Pinus edulis	P10	148	Apr-19	2200	1.88062	16.5919991	496.4020081	-0.696952	16.5839005	0.165	0	0	0	0	0	0	0	0	0	0	0	0	0	0	0	0	0	0	0	0	0	0	1	0	0	0	0	0	0	0	0	0	0	0	0	0	0	0
Upper	Pinus edulis	P11	145	Apr-19	2200	1.88062	16.5919991	496.4020081	-0.696952	16.5839005	0.165	0	0	0	0	0	0	0	0	0	0	0	0	0	0	0	0	0	0	0	0	0	0	0	0	0	0	0	0	0	0	0	0	0	0	0	0	0	0
Upper	Pinus edulis	P12	144	Apr-19	2200	1.88062	16.5919991	496.4020081	-0.696952	16.5839005	0.165	0	0	0	1	0	0	0	0	0	0	0	0	0	0	0	0	0	0	0	1	0	0	0	0	0	0	0	0	0	0	0	0	0	0	0	0	0	0
Upper	Juniperus monosperma	J10	147	Jul-19	2200	1.88062	16.5919991	496.4020081	-0.696952	16.5839005	0.325	0	0	0	3	0	0	0	0	0	0	0	1	3	0	0	0	0	0	0	0	0	0	0	0	0	0	0	0	0	0	0	0	0	0	0	0	0	0
Upper	Juniperus monosperma	J11	146	Jul-19	2200	1.88062	16.5919991	496.4020081	-0.696952	16.5839005	0.325	0	0	0	0	0	0	0	0	0	0	0	7	0	0	0	0	0	0	0	0	0	0	0	0	0	0	0	0	0	0	0	0	0	0	0	0	0	0
Upper	Juniperus monosperma	J12	143	Jul-19	2200	1.88062	16.5919991	496.4020081	-0.696952	16.5839005	0.325	0	0	0	4	0	0	0	0	0	0	0	20	0	0	0	0	0	0	0	0	0	0	1	0	0	0	0	0	0	1	0	0	0	0	0	0	0	0
Upper	Pinus edulis	P10	148	Jul-19	2200	1.88062	16.5919991	496.4020081	-0.696952	16.5839005	0.325	0	0	0	0	0	0	0	0	1	0	0	2	0	0	0	0	0	0	0	0	0	0	1	0	0	0	0	0	0	1	0	0	0	0	0	0	0	0
Upper	Pinus edulis	P11	145	Jul-19	2200	1.88062	16.5919991	496.4020081	-0.696952	16.5839005	0.325	0	0	0	0	0	0	0	0	0	0	0	6	0	0	0	0	0	0	0	3	0	0	0	0	0	0	0	0	2	0	0	0	1	1	0	2	0	0
Upper	Pinus edulis	P12	144	Jul-19	2200	1.88062	16.5919991	496.4020081	-0.696952	16.5839005	0.325	0	0	0	0	0	0	0	0	1	0	0	3	2	0	0	0	0	0	0	2	0	0	0	0	0	0	0	0	0	0	0	0	0	0	0	0	0	0
[truncated: 95 more columns]
