# Supplementary material for: Ground-dwelling arthropods of pinyon-juniper woodlands: Arthropod community patterns are driven by climate and overall plant productivity, not host tree species
Source: PLoS One. 2020 Aug 26;15(8):e0238219. doi: 10.1371/journal.pone.0238219 (PMC7449382; doi:10.1371/journal.pone.0238219)
Supplement: S1 File — (ZIP) [file pone.0238219.s009.zip › PJArthropod_Rcode.Rmd]

---
title: 'Ground-dwelling Arthropods of Pinyon-Juniper Woodlands: Arthropod Community
  Patterns are Driven by Climate and Overall Plant Productivity, not Host Tree Species'
output:
  pdf_document: default
  html_document:
    df_print: paged
---

```{r}
#Load datasheets
#Raw arthropod data
PJpitfall <- read.csv("Library/Mobile Documents/com~apple~CloudDocs/NAU/PhD/PJ Pitfall Trapping/PJpitfall_arthropods.csv", header = TRUE)
#site and date NDVI for graph
siteNDVI <- read.csv("Library/Mobile Documents/com~apple~CloudDocs/NAU/PhD/PJ Pitfall Trapping/NDVI.csv", header = TRUE)
#site measurements
SiteLevel<- read.csv("Library/Mobile Documents/com~apple~CloudDocs/NAU/PhD/PJ Pitfall Trapping/SiteLevel.csv", header = TRUE)
#Ant specific sheet
AntsAvR <- read.csv("Library/Mobile Documents/com~apple~CloudDocs/NAU/PhD/PJ Pitfall Trapping/Ants_SiteTreeDate.csv", header = TRUE)
#Beetle specific sheet
BeetlesAv <- read.csv("Library/Mobile Documents/com~apple~CloudDocs/NAU/PhD/PJ Pitfall Trapping/Beetles_SiteTreeDate.csv", header = TRUE)
#averagesheet
SiteTreeDate <- read.csv("Library/Mobile Documents/com~apple~CloudDocs/NAU/PhD/PJ Pitfall Trapping/SiteTreeDate.csv", header = TRUE)


```

```{r}
#load libraries
library(mvabund)
library(vegan)
library(ggplot2)
library(dplyr)
library(tidyr)
library(readxl)
library("lme4")
library("arm")
library (multcomp)
library(AICcmodavg)
library(latexpdf)
library(tinytex)
library(indicspecies)
```


```{r}
##############Environmental variables/elevation#################
#NDVI graph
'Elevation (m)' <- siteNDVI$Elevation
NDVI <- siteNDVI$NDVI
Date <- siteNDVI$Date
Gradient <- siteNDVI$Gradient
n <- ggplot(siteNDVI, aes(x=`Elevation (m)`, y=NDVI, group=Date, shape=Gradient, color=Date)) +
  geom_smooth(method=lm, se=FALSE) + 
  geom_point(size=2)
n
```

```{r}
#Precipitation graph
'Elevation (m)' <- SiteLevel$Elevation
#Precipitation
'Precipitation (mm)' <-SiteLevel$PRECIP
Gradients <- SiteLevel$Gradient
ggplot(SiteLevel, aes(x=`Elevation (m)`, y= `Precipitation (mm)`, shape = Gradient)) +
  geom_point(aes(shape=Gradients), size=3, color="Blue") +
  geom_smooth(method=lm, se=FALSE)
```
```{r}
#Vapor Pressure and Temperature graph
T <- SiteLevel$AvT
VP <- SiteLevel$AvVP
vp <- ggplot(SiteLevel, aes(x=`Elevation (m)`, y=VP)) +
  geom_smooth(aes(colour="Vapor Pressure"), method=lm, se=FALSE) + 
  geom_point(aes(color="Vapor Pressure", shape=Gradients), size=3) +
  ylab("Vapor Pressure (kPa)")
vp
p<- vp + geom_smooth(aes(y=T, color="Temperature"), method=lm, se=FALSE) +
  scale_colour_manual(values = c("red", "green")) +
  geom_point(aes(y=T, color="Temperature", shape=Gradients), size=3) +
  scale_y_continuous(sec.axis = sec_axis(~ . + 0, name = "Air temperature [°C]")) +
  labs(shape="Gradient", color="Variable") + theme(legend.position = "right")
p
```
```{r}
#elevation with climate/NDVI linear models
Ele <- SiteLevel$Elevation
el <- lm(T~Ele, data=SiteLevel)
summary(el)
el2 <- lm(VP~Ele, data=SiteLevel)
summary(el2)
P <- SiteLevel$PRECIP
el3 <- lm(P~Ele, data=SiteLevel)
summary(el3)
NJ8 <- SiteLevel$June.18..NDVI
NA8 <-SiteLevel$August.18..NDVI
NS8 <-SiteLevel$Sept.18..NDVI
NA9 <-SiteLevel$April.19..NDVI
NJ9 <-SiteLevel$July.19..NDVI
el4 <- lm(NJ8~Ele, data=SiteLevel)
summary(el4)
el5 <- lm(NA8~Ele, data=SiteLevel)
summary(el5)
el6 <- lm(NS8~Ele, data=SiteLevel)
summary(el6)
el7 <- lm(NA9~Ele, data=SiteLevel)
summary(el7)
el8 <- lm(NJ9~Ele, data=SiteLevel)
summary(el8)
```
```{r}
#Build Objects for Arthropod Analyses
#Arthropod data matrices
PJ_spp <- mvabund(PJpitfall[,13:130]) #raw arthropod matrix, leave out Mites, Diptera and Lepidoptera
PJav <-mvabund(SiteTreeDate[,13:128])
Ants1 <- mvabund(AntsAvR[,13:33]) 
#Variables for Averages
#Categorical variables
Tree <- SiteTreeDate$Tree.Species
Site <- SiteTreeDate$Site
Date <- SiteTreeDate$Date.Range
G <-SiteTreeDate$Gradient
Season <- SiteTreeDate$Season
#Continuous variables
Elevation <- SiteTreeDate$Elevation
Vmin <- SiteTreeDate$VPDMIN
Vmax<- SiteTreeDate$VPDMAX
Tmin<- SiteTreeDate$TMIN
Tmax<- SiteTreeDate$TMAX
P<- SiteTreeDate$PRECIP
NDVI<- SiteTreeDate$NDVI
#Categorical variables
Tree1 <- PJpitfall$Tree.Species
Site1 <- PJpitfall$Site
Date1 <- PJpitfall$Date.Range
G1 <-PJpitfall$Gradient
Season1 <- PJpitfall$Season
#Continuous variables
Elevation1 <- PJpitfall$Elevation
Vmin1 <- PJpitfall$VPDMIN
Vmax1<- PJpitfall$VPDMAX
Tmin1<- PJpitfall$TMIN
Tmax1<- PJpitfall$TMAX
P1<- PJpitfall$PRECIP
NDVI1<- PJpitfall$NDVI
#scaled Environmental Variables
Env <-PJpitfall[,6:12]
Env <-  scale(Env)
Env <-data.frame(Env)
Env
Elescale <-Env$Elevation
Pscale <-Env$PRECIP
NDVIscale <-Env$NDVI

#Ant specific anaylsis objects
Ants1 <- mvabund(AntsAvR[,13:33]) 
AntTree <-AntsAvR$Tree.Species
AntDate <-AntsAvR$Date.Range
AntSite <-AntsAvR$Site
AntSeason <-AntsAvR$Season
AntGrad <-AntsAvR$Gradient
AntEle <-AntsAvR$Elevation
AntEnv <-AntsAvR[,6:12]
AntNDVI <-AntsAvR$NDVI

#Beetle specific analysis objects
Beet <-mvabund(BeetlesAv[,11:64])
Beet <-sqrt(Beet)  #sqrt transformation
BeetTree <-BeetlesAv$Tree.Species
BeetDate <-BeetlesAv$Date.Range
BeetSite <-BeetlesAv$Site
BeetSeason <-BeetlesAv$Season
BeetGrad <-BeetlesAv$Gradient
BeetEnv <-BeetlesAv[,6:10]

#GLMM variables
Arth <-PJpitfall$Total.Abundance
ArthR <-PJpitfall$Total.Richness
AR <- PJpitfall$Ant.Richness
AA <- PJpitfall$Ant.Abundance
BA <- PJpitfall$Beetle.Abundance
BR <- PJpitfall$Beetle.Richness
OA <- PJpitfall$OtherRichness
OR <- PJpitfall$OtherAbundance
```

```{r}
#MANYGLM Analysis
#build continuous GLM
#mod1 <- manyglm(PJ_spp~Elescale + Pscale + NDVIscale, family="negative_binomial")
#summary(mod1)
#plot(mod1)
#summary(mod1)
#Test treatment effect
#anova(mod1)
#Test treatment effect on individual taxa
#anova(mod1, p.uni="adjusted")
```

```{r}
#Build categorical GLM
#mod1 <- manyglm(PJ_spp~Site1*Date1, family="negative_binomial")
#Check residuals are random
#plot(mod1)
#summary(mod1)
#Test treatment effect
#anova(mod1)
#Test treatment effect on individual taxa
#anova(mod1, p.uni="adjusted")
```


```{r}
#Ant Ordination
ord<-metaMDS(Ants1, distance = "jaccard",k=2, try=100, trymax=1000, autotransform=TRUE, expand=TRUE, plot=FALSE)
#check ordination stress and fit
ord
stressplot(ord)
goodness(ord)
```

```{r}
#Ant PERMANOVA, ANOSIM, and ENVfit for categorical and continuous variables
#PERMANOVA and ANOSIM signifigance tests
#by tree species
adonis(Ants1~AntTree,method="jaccard")
anosim_location = anosim(Ants1, AntTree)
anosim_location # take a look at results
summary(anosim_location)
mrpp(Ants1, AntTree, permutations = 999, distance = "jaccard", weight.type = 1, strata = NULL, parallel = getOption("mc.cores"))
#by date
adonis(Ants1~AntDate,method="jaccard")
anosim_location = anosim(Ants1, AntDate)
anosim_location # take a look at results
summary(anosim_location)
mrpp(Ants1, AntDate, permutations = 999, distance = "jaccard", weight.type = 1, strata = NULL, parallel = getOption("mc.cores"))
#by gradient
adonis(Ants1~AntGrad,method="jaccard")
anosim_location = anosim(Ants1, AntGrad)
anosim_location # take a look at results
summary(anosim_location)
mrpp(Ants1, AntGrad, permutations = 999, distance = "bray", weight.type = 1, strata = NULL, parallel = getOption("mc.cores"))
#by site
adonis(Ants1~AntSite,method="jaccard")
anosim_location = anosim(Ants1, AntSite)
anosim_location # take a look at results
summary(anosim_location)
mrpp(Ants1, AntSite, permutations = 999, distance = "jaccard", weight.type = 1, strata = NULL, parallel = getOption("mc.cores"))
#Significant Variables tested together
adonis(Ants1~AntSite*AntDate)
#test environmental continuous variables
ef <- envfit(ord, AntEnv, permutations = 999)
ef
#Mantel Test for Environmental Variables
dis.ant <- vegdist(Ants1,'jaccard')
#all environmental variables
scale.env = scale(AntEnv, center = TRUE, scale = TRUE)
dis.env <- dist(scale.env, method= "euclidean")
ant_env = mantel(dis.ant, dis.env, method = "spearman", permutations = 9999, na.rm = TRUE)
ant_env
#NDVI separately
dis.env <- dist(AntNDVI, method= "euclidean")
ant_env = mantel(dis.ant, dis.env, method = "spearman", permutations = 9999, na.rm = TRUE)
ant_env
```

```{r}
#Ant ordinatioin visual
#create objects for ggplot/ordination figure
site.scrs <- as.data.frame(scores(ord, display = "sites")) #save NMDS results into dataframe
site.scrs <- cbind(site.scrs, Gradient = AntsAvR$Gradient) #add grouping variable "Management" to dataframe
site.scrs <- cbind(site.scrs, Date = AntsAvR$Date.Range) #add grouping variable of cluster grouping to dataframe
site.scrs <- cbind(site.scrs, Tree = AntsAvR$Tree.Species) #add grouping variable of cluster grouping to dataframe
env.scores.dune <- as.data.frame(scores(ef, display = "vectors")) #extracts relevant scores from envifit
env.scores.dune <- cbind(env.scores.dune, env.variables = rownames(env.scores.dune)) #and then gives them their names
env.scores.dune <- cbind(env.scores.dune, pval = ef$vectors$pvals)
sig.env.scrs <- subset(env.scores.dune, pval<=0.05) #subset data to show variables significant at 0.05
#Graph ordination
nmds.plot.ants <- ggplot(site.scrs, aes(x=NMDS1, y=NMDS2)) +
geom_point(aes(NMDS1, NMDS2, colour = factor(site.scrs$Gradient), shape = factor(site.scrs$Tree)), size = 2)+ #adds site points to plot, shape determined by Landuse, colour determined by Management
  coord_fixed()+
  theme_classic()+ 
  theme(panel.background = element_rect(fill = NA, colour = "black", size = 1, linetype = "solid"))+
  labs(colour = "Gradient", shape = "Tree species")+ # add legend labels for Management and Landuse
  theme(legend.position = "right", legend.text = element_text(size = 12), legend.title = element_text(size = 12), axis.text = element_text(size = 10))
nmds.plot.ants+
  geom_segment(data = sig.env.scrs, aes(x = 0, xend=NMDS1, y=0, yend=NMDS2), arrow = arrow(length = unit(0.25, "cm")), colour = "grey10", lwd=0.5) + #add vector arrows of significant env variables
  ggrepel::geom_text_repel(data = sig.env.scrs, aes(x=NMDS1, y=NMDS2, label = env.variables), cex = 4, direction = "both", segment.size = 0.25)
```

```{r}
#Beetle ordination
ord<-metaMDS(Beet, distance = "bray",k=2, try=100, trymax=1000, previous.best=ord, autotransform=TRUE, expand=TRUE, plot=FALSE)
#check ordination stress and fit
ord
stressplot(ord)
goodness(ord)
```

```{r}
#PERMANOVA and ANOSIM signifigance tests
#by tree species
adonis(Beet~BeetTree,method="bray")
anosim_location = anosim(Beet, BeetTree)
anosim_location # take a look at results
summary(anosim_location)
mrpp(Beet, BeetTree, permutations = 999, distance = "bray", weight.type = 1, strata = NULL, parallel = getOption("mc.cores"))
#by date
adonis(Beet~BeetDate,method="bray")
anosim_location = anosim(Beet, BeetDate)
anosim_location # take a look at results
summary(anosim_location)
plot(anosim_location)
mrpp(Beet, BeetDate, permutations = 999, distance = "bray", weight.type = 1, strata = NULL, parallel = getOption("mc.cores"))
#by gradient
adonis(Beet~BeetGrad,method="bray")
anosim_location = anosim(Beet, BeetGrad)
anosim_location # take a look at results
summary(anosim_location)
plot(anosim_location)
mrpp(Beet, BeetGrad, permutations = 999, distance = "bray", weight.type = 1, strata = NULL, parallel = getOption("mc.cores"))
#by site
adonis(Beet~BeetSite,method="bray")
anosim_location = anosim(Beet, BeetSite)
anosim_location # take a look at results
summary(anosim_location)
plot(anosim_location)
mrpp(Beet, BeetSite, permutations = 999, distance = "bray", weight.type = 1, strata = NULL, parallel = getOption("mc.cores"))
#signifcant variables together
adonis(Beet~BeetSite*BeetDate)
#test environmental continuous variables
ef <- envfit(ord, BeetEnv, permutations = 999)
ef
#Mantel Test for Environmental Variables
dis.beet <- vegdist(Beet,'bray')
#all environmental variables
scale.env = scale(BeetEnv, center = TRUE, scale = TRUE)
dis.env <- dist(scale.env, method= "euclidean")
beet_env = mantel(dis.beet, dis.env, method = "spearman", permutations = 9999, na.rm = TRUE)
beet_env
#NDVI separately
dis.env <- dist(AntNDVI, method= "euclidean")
ant_env = mantel(dis.ant, dis.env, method = "spearman", permutations = 9999, na.rm = TRUE)
ant_env
```

```{r}
#create objects for ggplot/ordination figure
site.scrs <- as.data.frame(scores(ord, display = "sites")) #save NMDS results into dataframe
site.scrs <- cbind(site.scrs, Gradient = BeetlesAv$Gradient) #add grouping variable "Management" to dataframe
site.scrs <- cbind(site.scrs, Date = BeetlesAv$Date.Range) #add grouping variable of cluster grouping to dataframe
site.scrs <- cbind(site.scrs, Tree = BeetlesAv$Tree.Species) #add grouping variable of cluster grouping to dataframe
env.scores.dune <- as.data.frame(scores(ef, display = "vectors")) #extracts relevant scores from envifit
env.scores.dune <- cbind(env.scores.dune, env.variables = rownames(env.scores.dune)) #and then gives them their names
env.scores.dune <- cbind(env.scores.dune, pval = ef$vectors$pvals)
sig.env.scrs <- subset(env.scores.dune, pval<=0.05) #subset data to show variables significant at 0.05
#Graph ordination
nmds.plot.ants <- ggplot(site.scrs, aes(x=NMDS1, y=NMDS2)) +
  geom_point(aes(NMDS1, NMDS2, colour = factor(site.scrs$Gradient), shape = factor(site.scrs$Tree)), size = 2)+ #adds site points to plot, shape determined by Landuse, colour determined by Management
  coord_fixed()+
  theme_classic()+ 
  theme(panel.background = element_rect(fill = NA, colour = "black", size = 1, linetype = "solid"))+
  labs(colour = "Gradient", shape = "Tree species")+ # add legend labels for Management and Landuse
  theme(legend.position = "right", legend.text = element_text(size = 12), legend.title = element_text(size = 12), axis.text = element_text(size = 10))
nmds.plot.ants+
  geom_segment(data = sig.env.scrs, aes(x = 0, xend=NMDS1, y=0, yend=NMDS2), arrow = arrow(length = unit(0.25, "cm")), colour = "grey10", lwd=0.5) + #add vector arrows of significant env variables
  ggrepel::geom_text_repel(data = sig.env.scrs, aes(x=NMDS1, y=NMDS2, label = env.variables), cex = 4, direction = "both", segment.size = 0.25)

```

```{r}
#Arthropod abundance GLMM

#Model selection, Poisson vs Neg.Binomial
#Poisson
abunArth = glmer(Arth ~ Tree1 + Elescale + Pscale  + NDVIscale + (1|Date1) + (1|Site1), data = PJpitfall, family = poisson)
summary(abunArth)
AICc(abunArth) 
#Neg.Binomial
abunArth = glmer(Arth ~ Tree1 + Elescale + Pscale  + NDVIscale + (1|Date1) + (1|Site1), data = PJpitfall, family = negative.binomial(1))
summary(abunArth)
AICc(abunArth)


abunArth = glmer(Arth ~ Tree1 + Elescale + Pscale  + NDVIscale + (1|Date1) + (1|Site1), data = PJpitfall, family = negative.binomial(1))
abunArth = glmer(Arth ~ Pscale  + (1|Date1) + (1|Site1), data = PJpitfall, family = negative.binomial(1))
summary(abunArth)
plot(abunArth)
```

```{r}
#Arthropod Abundance model selection, predictor variables
abunArth = glmer(Arth ~ Tree1 + Elescale + Pscale  + NDVIscale + (1|Date1) + (1|Site1), data = PJpitfall, family = negative.binomial(1))
summary(abunArth)
AICc(abunArth) 
abunArth = glmer(Arth ~ Tree1 + Elescale + Pscale  + (1|Date1) + (1|Site1), data = PJpitfall, family = negative.binomial(1))
summary(abunArth)
AICc(abunArth) 
abunArth = glmer(Arth ~ Elescale + Pscale  + NDVIscale + (1|Date1) + (1|Site1), data = PJpitfall, family = negative.binomial(1))
summary(abunArth)
AICc(abunArth) 
abunArth = glmer(Arth ~ Tree1 + Pscale + NDVIscale + (1|Date1) + (1|Site1), data = PJpitfall, family = negative.binomial(1))
summary(abunArth)
AICc(abunArth) 
abunArth = glmer(Arth ~ Tree1 + Elescale + NDVIscale + (1|Date1) + (1|Site1), data = PJpitfall, family = negative.binomial(1))
summary(abunArth)
AICc(abunArth) 
abunArth = glmer(Arth ~ Elescale + Pscale + (1|Date1) + (1|Site1), data = PJpitfall, family = negative.binomial(1))
summary(abunArth)
AICc(abunArth) 
abunArth = glmer(Arth ~ Tree1 + Elescale + (1|Date1) + (1|Site1), data = PJpitfall, family = negative.binomial(1))
summary(abunArth)
AICc(abunArth) 
abunArth = glmer(Arth ~ Tree1 + Pscale + (1|Date1) + (1|Site1), data = PJpitfall, family = negative.binomial(1))
summary(abunArth)
AICc(abunArth) 
abunArth = glmer(Arth ~ Tree1 + NDVIscale + (1|Date1) + (1|Site1), data = PJpitfall, family = negative.binomial(1))
summary(abunArth)
AICc(abunArth) 
abunArth = glmer(Arth ~ Elescale + NDVIscale + (1|Date1) + (1|Site1), data = PJpitfall, family = negative.binomial(1))
summary(abunArth)
AICc(abunArth) 
abunArth = glmer(Arth ~ Pscale + NDVIscale + (1|Date1) + (1|Site1), data = PJpitfall, family = negative.binomial(1))
summary(abunArth)
AICc(abunArth)
abunArth = glmer(Arth ~ Pscale + (1|Date1) + (1|Site1), data = PJpitfall, family = negative.binomial(1))
summary(abunArth)
AICc(abunArth)
abunArth = glmer(Arth ~ NDVIscale + (1|Date1) + (1|Site1), data = PJpitfall, family = negative.binomial(1))
summary(abunArth)
AICc(abunArth)
abunArth = glmer(Arth ~ Tree1 + (1|Date1) + (1|Site1), data = PJpitfall, family = negative.binomial(1))
summary(abunArth)
AICc(abunArth)
abunArth = glmer(Arth ~ Elescale + (1|Date1) + (1|Site1), data = PJpitfall, family = negative.binomial(1))
summary(abunArth)
AICc(abunArth)
#Best Model
abunArth = glmer(Arth ~ Pscale + (1|Date1) + (1|Site1), data = PJpitfall, family = negative.binomial(1))
summary(abunArth)
AICc(abunArth)
```

```{r}
#Arthropod richness

#Model selection, Poisson vs Neg.Binomial
#Poisson
abunArthR = glmer(ArthR ~ Tree1 + Elescale + Pscale  + NDVIscale + (1|Date1) + (1|Site1), data = PJpitfall, family = poisson)
summary(abunArthR)
AICc(abunArthR)
abunArthR = glmer(ArthR ~ Tree1 + Elescale + Pscale  + NDVIscale + (1|Date1/Site1), data = PJpitfall, family = poisson)
summary(abunArthR)
#Neg.Binomial
abunArthR = glmer(ArthR ~ Tree1 + Elescale + Pscale  + NDVIscale + (1|Date1) + (1|Site1), data = PJpitfall, family = negative.binomial(11.7))
summary(abunArthR)
AICc(abunArthR)
```

```{r}
#model selection, predictor variables
abunArthR = glmer(ArthR ~ Tree1 + Elescale + Pscale  + NDVIscale + (1|Date1) + (1|Site1), data = PJpitfall, family = poisson)
summary(abunArthR)
AICc(abunArthR) 
abunArthR = glmer(ArthR ~ Tree1 + Elescale + Pscale  + (1|Date1) + (1|Site1), data = PJpitfall, family = poisson)
summary(abunArthR)
AICc(abunArthR) 
abunArthR = glmer(ArthR ~ Elescale + Pscale  + NDVIscale + (1|Date1) + (1|Site1), data = PJpitfall, family = poisson)
summary(abunArthR)
AICc(abunArthR) 
abunArthR = glmer(ArthR ~ Tree1 + Pscale + NDVIscale + (1|Date1) + (1|Site1), data = PJpitfall, family = poisson)
summary(abunArthR)
AICc(abunArthR) 
abunArthR = glmer(ArthR ~ Tree1 + Elescale + NDVIscale + (1|Date1) + (1|Site1), data = PJpitfall, family = poisson)
summary(abunArthR)
AICc(abunArthR) 
abunArthR = glmer(ArthR ~ Elescale + Pscale + (1|Date1) + (1|Site1), data = PJpitfall, family = poisson)
summary(abunArthR)
AICc(abunArthR) 
abunArthR = glmer(ArthR ~ Tree1 + Elescale + (1|Date1) + (1|Site1), data = PJpitfall, family = poisson)
summary(abunArthR)
AICc(abunArthR) 
abunArthR = glmer(ArthR ~ Tree1 + Pscale + (1|Date1) + (1|Site1), data = PJpitfall, family = poisson)
summary(abunArthR)
AICc(abunArthR) 
abunArthR = glmer(ArthR ~ Tree1 + NDVIscale + (1|Date1) + (1|Site1), data = PJpitfall, family = poisson)
summary(abunArthR)
AICc(abunArthR) 
abunArthR = glmer(ArthR ~ Elescale + NDVIscale + (1|Date1) + (1|Site1), data = PJpitfall, family = poisson)
summary(abunArthR)
AICc(abunArthR) 
abunArthR = glmer(ArthR ~ Pscale + NDVIscale + (1|Date1) + (1|Site1), data = PJpitfall, family = poisson)
summary(abunArthR)
AICc(abunArthR)
abunArthR = glmer(ArthR ~ Pscale + (1|Date1) + (1|Site1), data = PJpitfall, family = poisson)
summary(abunArthR)
AICc(abunArthR)
abunArthR = glmer(ArthR ~ NDVIscale + (1|Date1) + (1|Site1), data = PJpitfall, family = poisson)
summary(abunArthR)
AICc(abunArthR)
abunArthR = glmer(ArthR ~ Tree1 + (1|Date1) + (1|Site1), data = PJpitfall, family = poisson)
summary(abunArthR)
AICc(abunArthR)
abunArthR = glmer(ArthR ~ Elescale + (1|Date1) + (1|Site1), data = PJpitfall, family = poisson)
summary(abunArthR)
AICc(abunArthR)
#BEST MODEL
abunArthR = glmer(ArthR ~ Pscale  + (1|Date1/Site1), data = PJpitfall, family = poisson)
summary(abunArthR)
plot(abunArthR)
```

```{r}
#Ant Abundance

#Model selection, Poisson vs Neg.Binomial
#Poisson
AAm = glmer(AA ~ Tree1 + Elescale + Pscale  + NDVIscale + (1|Date1) + (1|Site1), data = PJpitfall, family = poisson)
summary(AAm)
AICc(AAm)
#Neg.Binomial
AAm = glmer(AA ~ Tree1 + Elescale + Pscale  + NDVIscale + (1|Date1) + (1|Site1), data = PJpitfall, family = negative.binomial(2))
summary(AAm)
AICc(AAm)
```

```{r}
#Ant Abundance model selection, predictor variables
abunAA = glmer(AA ~ Tree1 + Elescale + Pscale  + NDVIscale + (1|Date1) + (1|Site1), data = PJpitfall, family = negative.binomial(1))
summary(abunAA)
AICc(abunAA) 
abunAA = glmer(AA ~ Tree1 + Elescale + Pscale  + (1|Date1) + (1|Site1), data = PJpitfall, family = negative.binomial(1))
summary(abunAA)
AICc(abunAA) 
abunAA = glmer(AA ~ Elescale + Pscale  + NDVIscale + (1|Date1) + (1|Site1), data = PJpitfall, family = negative.binomial(1))
summary(abunAA)
AICc(abunAA) 
abunAA = glmer(AA ~ Tree1 + Pscale + NDVIscale + (1|Date1) + (1|Site1), data = PJpitfall, family = negative.binomial(1))
summary(abunAA)
AICc(abunAA) 
abunAA = glmer(AA ~ Tree1 + Elescale + NDVIscale + (1|Date1) + (1|Site1), data = PJpitfall, family = negative.binomial(1))
summary(abunAA)
AICc(abunAA) 
abunAA = glmer(AA ~ Elescale + Pscale + (1|Date1) + (1|Site1), data = PJpitfall, family = negative.binomial(1))
summary(abunAA)
AICc(abunAA) 
abunAA = glmer(AA ~ Tree1 + Elescale + (1|Date1) + (1|Site1), data = PJpitfall, family = negative.binomial(1))
summary(abunAA)
AICc(abunAA) 
abunAA = glmer(AA ~ Tree1 + Pscale + (1|Date1) + (1|Site1), data = PJpitfall, family = negative.binomial(1))
summary(abunAA)
AICc(abunAA) 
abunAA = glmer(AA ~ Tree1 + NDVIscale + (1|Date1) + (1|Site1), data = PJpitfall, family = negative.binomial(1))
summary(abunAA)
AICc(abunAA) 
abunAA = glmer(AA ~ Elescale + NDVIscale + (1|Date1) + (1|Site1), data = PJpitfall, family = negative.binomial(1))
summary(abunAA)
AICc(abunAA) 
abunAA = glmer(AA ~ Pscale + NDVIscale + (1|Date1) + (1|Site1), data = PJpitfall, family = negative.binomial(1))
summary(abunAA)
AICc(abunAA)
abunAA = glmer(AA ~ Pscale + (1|Date1) + (1|Site1), data = PJpitfall, family = negative.binomial(1))
summary(abunAA)
AICc(abunAA)
abunAA = glmer(AA ~ NDVIscale + (1|Date1) + (1|Site1), data = PJpitfall, family = negative.binomial(1))
summary(abunAA)
AICc(abunAA)
abunAA = glmer(AA ~ Tree1 + (1|Date1) + (1|Site1), data = PJpitfall, family = negative.binomial(1))
summary(abunAA)
AICc(abunAA)
abunAA = glmer(AA ~ Elescale + (1|Date1) + (1|Site1), data = PJpitfall, family = negative.binomial(1))
summary(abunAA)
AICc(abunAA)
#Best Model
abunAA = glmer(AA ~ Pscale + (1|Date1) + (1|Site1), data = PJpitfall, family = negative.binomial(1))
summary(abunAA)
AICc(abunAA)
```


```{r}
#Ant Richness

#Model selection, Poisson vs Neg.Binomial
#Poisson
abunAR = glmer(AR ~ Tree1 + Elescale + Pscale  + NDVIscale + (1|Date1) + (1|Site1), data = PJpitfall, family = poisson)
summary(abunAR)
AICc(abunAR)
#Neg.Binomial
abunAR = glmer(AR ~ Tree1 + Elescale + Pscale  + NDVIscale + (1|Date1) + (1|Site1), data = PJpitfall, family = negative.binomial(30))
summary(abunAR)
AICc(abunAR)
```

```{r}
#Ant Richness model selection, predictor variables
abunAR = glmer(AR ~ Tree1 + Elescale + Pscale  + NDVIscale + (1|Date1) + (1|Site1), data = PJpitfall, family = poisson)
summary(abunAR)
AICc(abunAR) 
abunAR = glmer(AR ~ Tree1 + Elescale + Pscale  + (1|Date1) + (1|Site1), data = PJpitfall, family = poisson)
summary(abunAR)
AICc(abunAR) 
abunAR = glmer(AR ~ Elescale + Pscale  + NDVIscale + (1|Date1) + (1|Site1), data = PJpitfall, family = poisson)
summary(abunAR)
AICc(abunAR) 
abunAR = glmer(AR ~ Tree1 + Pscale + NDVIscale + (1|Date1) + (1|Site1), data = PJpitfall, family = poisson)
summary(abunAR)
AICc(abunAR) 
abunAR = glmer(AR ~ Tree1 + Elescale + NDVIscale + (1|Date1) + (1|Site1), data = PJpitfall, family = poisson)
summary(abunAR)
AICc(abunAR) 
abunAR = glmer(AR ~ Elescale + Pscale + (1|Date1) + (1|Site1), data = PJpitfall, family = poisson)
summary(abunAR)
AICc(abunAR) 
abunAR = glmer(AR ~ Tree1 + Elescale + (1|Date1) + (1|Site1), data = PJpitfall, family = poisson)
summary(abunAR)
AICc(abunAR) 
abunAR = glmer(AR ~ Tree1 + Pscale + (1|Date1) + (1|Site1), data = PJpitfall, family = poisson)
summary(abunAR)
AICc(abunAR) 
abunAR = glmer(AR ~ Tree1 + NDVIscale + (1|Date1) + (1|Site1), data = PJpitfall, family = poisson)
summary(abunAR)
AICc(abunAR) 
abunAR = glmer(AR ~ Elescale + NDVIscale + (1|Date1) + (1|Site1), data = PJpitfall, family = poisson)
summary(abunAR)
AICc(abunAR) 
abunAR = glmer(AR ~ Pscale + NDVIscale + (1|Date1) + (1|Site1), data = PJpitfall, family = poisson)
summary(abunAR)
AICc(abunAR)
abunAR = glmer(AR ~ Pscale + (1|Date1) + (1|Site1), data = PJpitfall, family = poisson)
summary(abunAR)
AICc(abunAR)
abunAR = glmer(AR ~ NDVIscale + (1|Date1) + (1|Site1), data = PJpitfall, family = poisson)
summary(abunAR)
AICc(abunAR)
abunAR = glmer(AR ~ Tree1 + (1|Date1) + (1|Site1), data = PJpitfall, family = poisson)
summary(abunAR)
AICc(abunAR)
abunAR = glmer(AR ~ Elescale + (1|Date1) + (1|Site1), data = PJpitfall, family = poisson)
summary(abunAR)
AICc(abunAR)
#Best Model
abunAR = glmer(AR ~ Pscale + (1|Date1) + (1|Site1), data = PJpitfall, family = poisson)
summary(abunAR)
AICc(abunAR)
#best model
abunAR = glmer(AR ~ Elescale + Pscale + (1|Date1) + (1|Site1), data = PJpitfall, family = poisson)
summary(abunAR)
plot(abunAR)
```

```{r}
#Beetle abundance 
#Model selection, Poisson vs Neg.Binomial
#Poisson
abunBA = glmer(BA ~ Tree1 + Elescale + Pscale + NDVIscale + (1|Date1) + (1|Site1), data = PJpitfall, family = poisson)
summary(abunBA)
AICc(abunBA)
#Neg.Binomial
abunBA = glmer(BA ~ Tree1 + Elescale + Pscale  + NDVIscale + (1|Date1) + (1|Site1), data = PJpitfall, family = negative.binomial(1))
summary(abunBA)
AICc(abunBA)
#best model
abunBA = glmer(BA ~ Pscale  +(1|Date1) + (1|Site1), data = PJpitfall, family = negative.binomial(1))
plot(abunBA)
```

```{r}
#Beetle Abundance model selection, predictor variables
abunBA = glmer(BA ~ Tree1 + Elescale + Pscale  + NDVIscale + (1|Date1) + (1|Site1), data = PJpitfall, family = poisson)
summary(abunBA)
AICc(abunBA) 
abunBA = glmer(BA ~ Tree1 + Elescale + Pscale  + (1|Date1) + (1|Site1), data = PJpitfall, family = poisson)
summary(abunBA)
AICc(abunBA) 
abunBA = glmer(BA ~ Elescale + Pscale  + NDVIscale + (1|Date1) + (1|Site1), data = PJpitfall, family = poisson)
summary(abunBA)
AICc(abunBA) 
abunBA = glmer(BA ~ Tree1 + Pscale + NDVIscale + (1|Date1) + (1|Site1), data = PJpitfall, family = poisson)
summary(abunBA)
AICc(abunBA) 
abunBA = glmer(BA ~ Tree1 + Elescale + NDVIscale + (1|Date1) + (1|Site1), data = PJpitfall, family = poisson)
summary(abunBA)
AICc(abunBA) 
abunBA = glmer(BA ~ Elescale + Pscale + (1|Date1) + (1|Site1), data = PJpitfall, family = poisson)
summary(abunBA)
AICc(abunBA) 
abunBA = glmer(BA ~ Tree1 + Elescale + (1|Date1) + (1|Site1), data = PJpitfall, family = poisson)
summary(abunBA)
AICc(abunBA) 
abunBA = glmer(BA ~ Tree1 + Pscale + (1|Date1) + (1|Site1), data = PJpitfall, family = poisson)
summary(abunBA)
AICc(abunBA) 
abunBA = glmer(BA ~ Tree1 + NDVIscale + (1|Date1) + (1|Site1), data = PJpitfall, family = poisson)
summary(abunBA)
AICc(abunBA) 
abunBA = glmer(BA ~ Elescale + NDVIscale + (1|Date1) + (1|Site1), data = PJpitfall, family = poisson)
summary(abunBA)
AICc(abunBA) 
abunBA = glmer(BA ~ Pscale + NDVIscale + (1|Date1) + (1|Site1), data = PJpitfall, family = poisson)
summary(abunBA)
AICc(abunBA)
abunBA = glmer(BA ~ Pscale + (1|Date1) + (1|Site1), data = PJpitfall, family = poisson)
summary(abunBA)
AICc(abunBA)
abunBA = glmer(BA ~ NDVIscale + (1|Date1) + (1|Site1), data = PJpitfall, family = poisson)
summary(abunBA)
AICc(abunBA)
abunBA = glmer(BA ~ Tree1 + (1|Date1) + (1|Site1), data = PJpitfall, family = poisson)
summary(abunBA)
AICc(abunBA)
abunBA = glmer(BA ~ Elescale + (1|Date1) + (1|Site1), data = PJpitfall, family = poisson)
summary(abunBA)
AICc(abunBA)
#Best Model
abunBA = glmer(BA ~ Pscale + (1|Date1) + (1|Site1), data = PJpitfall, family = poisson)
summary(abunBA)
AICc(abunBA)

```


```{r}
#Beetle Richness
#Model selection, Poisson vs Neg.Binomial
#Poisson
abunBR = glmer(BR ~ Tree1+ Elescale + Pscale + NDVIscale + (1|Date1) + (1|Site1), data = PJpitfall, family = poisson)
summary(abunBR)
AICc(abunBR)
#Neg.Binomial
abunBR = glmer(BR ~ Tree1 + Elescale + Pscale  + NDVIscale + (1|Date1) + (1|Site1), data = PJpitfall, family = negative.binomial(13.5))
summary(abunBR)
AICc(abunBR)
```

```{r}
#Beetle Richness, model selection, predictor variables
abunBR = glmer(BR ~ Tree1 + Elescale + Pscale  + NDVIscale + (1|Date1) + (1|Site1), data = PJpitfall, family = poisson)
summary(abunBR)
AICc(abunBR) 
abunBR = glmer(BR ~ Tree1 + Elescale + Pscale  + (1|Date1) + (1|Site1), data = PJpitfall, family = poisson)
summary(abunBR)
AICc(abunBR) 
abunBR = glmer(BR ~ Elescale + Pscale  + NDVIscale + (1|Date1) + (1|Site1), data = PJpitfall, family = poisson)
summary(abunBR)
AICc(abunBR) 
abunBR = glmer(BR ~ Tree1 + Pscale + NDVIscale + (1|Date1) + (1|Site1), data = PJpitfall, family = poisson)
summary(abunBR)
AICc(abunBR) 
abunBR = glmer(BR ~ Tree1 + Elescale + NDVIscale + (1|Date1) + (1|Site1), data = PJpitfall, family = poisson)
summary(abunBR)
AICc(abunBR) 
abunBR = glmer(BR ~ Elescale + Pscale + (1|Date1) + (1|Site1), data = PJpitfall, family = poisson)
summary(abunBR)
AICc(abunBR) 
abunBR = glmer(BR ~ Tree1 + Elescale + (1|Date1) + (1|Site1), data = PJpitfall, family = poisson)
summary(abunBR)
AICc(abunBR) 
abunBR = glmer(BR ~ Tree1 + Pscale + (1|Date1) + (1|Site1), data = PJpitfall, family = poisson)
summary(abunBR)
AICc(abunBR) 
abunBR = glmer(BR ~ Tree1 + NDVIscale + (1|Date1) + (1|Site1), data = PJpitfall, family = poisson)
summary(abunBR)
AICc(abunBR) 
abunBR = glmer(BR ~ Elescale + NDVIscale + (1|Date1) + (1|Site1), data = PJpitfall, family = poisson)
summary(abunBR)
AICc(abunBR) 
abunBR = glmer(BR ~ Pscale + NDVIscale + (1|Date1) + (1|Site1), data = PJpitfall, family = poisson)
summary(abunBR)
AICc(abunBR)
abunBR = glmer(BR ~ Pscale + (1|Date1) + (1|Site1), data = PJpitfall, family = poisson)
summary(abunBR)
AICc(abunBR)
abunBR = glmer(BR ~ NDVIscale + (1|Date1) + (1|Site1), data = PJpitfall, family = poisson)
summary(abunBR)
AICc(abunBR)
abunBR = glmer(BR ~ Tree1 + (1|Date1) + (1|Site1), data = PJpitfall, family = poisson)
summary(abunBR)
AICc(abunBR)
abunBR = glmer(BR ~ Elescale + (1|Date1) + (1|Site1), data = PJpitfall, family = poisson)
summary(abunBR)
AICc(abunBR)
#Best Model
abunBR = glmer(BR ~ Pscale + (1|Date1) + (1|Site1), data = PJpitfall, family = poisson)
summary(abunBR)
AICc(abunBR)
```

```{r}
#Other Arthropod Richness GLMM
#Model selection, Poisson vs Neg.Binomial
#Poisson
abunOR = glmer(OR ~ Tree1+ Elescale + Pscale + NDVIscale + (1|Date1) + (1|Site1), data = PJpitfall, family = poisson)
summary(abunOR)
AICc(abunOR)
#Neg.Binomial
abunOR = glmer(OR ~ Tree1 + Elescale + Pscale  + NDVIscale + (1|Date1) + (1|Site1), data = PJpitfall, family = negative.binomial(13.5))
summary(abunOR)
AICc(abunOR)
```

```{r}
#Other Arthropod Richness model selection, predictor variables
abunOR = glmer(OR ~ Tree1 + Elescale + Pscale  + NDVIscale + (1|Date1) + (1|Site1), data = PJpitfall, family = negative.binomial(1))
summary(abunOR)
AICc(abunOR) 
abunOR = glmer(OR ~ Tree1 + Elescale + Pscale  + (1|Date1) + (1|Site1), data = PJpitfall, family = negative.binomial(1))
summary(abunOR)
AICc(abunOR) 
abunOR = glmer(OR ~ Elescale + Pscale  + NDVIscale + (1|Date1) + (1|Site1), data = PJpitfall, family = negative.binomial(1))
summary(abunOR)
AICc(abunOR) 
abunOR = glmer(OR ~ Tree1 + Pscale + NDVIscale + (1|Date1) + (1|Site1), data = PJpitfall, family = negative.binomial(1))
summary(abunOR)
AICc(abunOR) 
abunOR = glmer(OR ~ Tree1 + Elescale + NDVIscale + (1|Date1) + (1|Site1), data = PJpitfall, family = negative.binomial(1))
summary(abunOR)
AICc(abunOR) 
abunOR = glmer(OR ~ Elescale + Pscale + (1|Date1) + (1|Site1), data = PJpitfall, family = negative.binomial(1))
summary(abunOR)
AICc(abunOR) 
abunOR = glmer(OR ~ Tree1 + Elescale + (1|Date1) + (1|Site1), data = PJpitfall, family = negative.binomial(1))
summary(abunOR)
AICc(abunOR) 
abunOR = glmer(OR ~ Tree1 + Pscale + (1|Date1) + (1|Site1), data = PJpitfall, family = negative.binomial(1))
summary(abunOR)
AICc(abunOR) 
abunOR = glmer(OR ~ Tree1 + NDVIscale + (1|Date1) + (1|Site1), data = PJpitfall, family = negative.binomial(1))
summary(abunOR)
AICc(abunOR) 
abunOR = glmer(OR ~ Elescale + NDVIscale + (1|Date1) + (1|Site1), data = PJpitfall, family = negative.binomial(1))
summary(abunOR)
AICc(abunOR) 
abunOR = glmer(OR ~ Pscale + NDVIscale + (1|Date1) + (1|Site1), data = PJpitfall, family = negative.binomial(1))
summary(abunOR)
AICc(abunOR)
abunOR = glmer(OR ~ Pscale + (1|Date1) + (1|Site1), data = PJpitfall, family = negative.binomial(1))
summary(abunOR)
AICc(abunOR)
abunOR = glmer(OR ~ NDVIscale + (1|Date1) + (1|Site1), data = PJpitfall, family = negative.binomial(1))
summary(abunOR)
AICc(abunOR)
abunOR = glmer(OR ~ Tree1 + (1|Date1) + (1|Site1), data = PJpitfall, family = negative.binomial(1))
summary(abunOR)
AICc(abunOR)
abunOR = glmer(OR ~ Elescale + (1|Date1) + (1|Site1), data = PJpitfall, family = negative.binomial(1))
summary(abunOR)
AICc(abunOR)
#Best Model
abunOR = glmer(OR ~ Pscale + (1|Date1) + (1|Site1), data = PJpitfall, family = negative.binomial(1))
summary(abunOR)
AICc(abunOR)
```


```{r}
#Other Arthropod Abundance GLMM
#Model selection, Poisson vs Neg.Binomial
#Poisson
abunOA = glmer(OA ~ Tree1+ Elescale + Pscale + NDVIscale + (1|Date1) + (1|Site1), data = PJpitfall, family = poisson)
summary(abunOA)
AICc(abunOA)
#Neg.Binomial
abunOA = glmer(OA ~ Tree1 + Elescale + Pscale  + NDVIscale + (1|Date1) + (1|Site1), data = PJpitfall, family = negative.binomial(13.5))
summary(abunOA)
AICc(abunOA)
```

```{r}
#Other Arthropod Abundance model selection, predictor variables
abunOA = glmer(OA ~ Tree1 + Elescale + Pscale  + NDVIscale + (1|Date1) + (1|Site1), data = PJpitfall, family = poisson)
summary(abunOA)
AICc(abunOA) 
abunOA = glmer(OA ~ Tree1 + Elescale + Pscale  + (1|Date1) + (1|Site1), data = PJpitfall, family = poisson)
summary(abunOA)
AICc(abunOA) 
abunOA = glmer(OA ~ Elescale + Pscale  + NDVIscale + (1|Date1) + (1|Site1), data = PJpitfall, family = poisson)
summary(abunOA)
AICc(abunOA) 
abunOA = glmer(OA ~ Tree1 + Pscale + NDVIscale + (1|Date1) + (1|Site1), data = PJpitfall, family = poisson)
summary(abunOA)
AICc(abunOA) 
abunOA = glmer(OA ~ Tree1 + Elescale + NDVIscale + (1|Date1) + (1|Site1), data = PJpitfall, family = poisson)
summary(abunOA)
AICc(abunOA) 
abunOA = glmer(OA ~ Elescale + Pscale + (1|Date1) + (1|Site1), data = PJpitfall, family = poisson)
summary(abunOA)
AICc(abunOA) 
abunOA = glmer(OA ~ Tree1 + Elescale + (1|Date1) + (1|Site1), data = PJpitfall, family = poisson)
summary(abunOA)
AICc(abunOA) 
abunOA = glmer(OA ~ Tree1 + Pscale + (1|Date1) + (1|Site1), data = PJpitfall, family = poisson)
summary(abunOA)
AICc(abunOA) 
abunOA = glmer(OA ~ Tree1 + NDVIscale + (1|Date1) + (1|Site1), data = PJpitfall, family = poisson)
summary(abunOA)
AICc(abunOA) 
abunOA = glmer(OA ~ Elescale + NDVIscale + (1|Date1) + (1|Site1), data = PJpitfall, family = poisson)
summary(abunOA)
AICc(abunOA) 
abunOA = glmer(OA ~ Pscale + NDVIscale + (1|Date1) + (1|Site1), data = PJpitfall, family = poisson)
summary(abunOA)
AICc(abunOA)
abunOA = glmer(OA ~ Pscale + (1|Date1) + (1|Site1), data = PJpitfall, family = poisson)
summary(abunOA)
AICc(abunOA)
abunOA = glmer(OA ~ NDVIscale + (1|Date1) + (1|Site1), data = PJpitfall, family = poisson)
summary(abunOA)
AICc(abunOA)
abunOA = glmer(OA ~ Tree1 + (1|Date1) + (1|Site1), data = PJpitfall, family = poisson)
summary(abunOA)
AICc(abunOA)
abunOA = glmer(OA ~ Elescale + (1|Date1) + (1|Site1), data = PJpitfall, family = poisson)
summary(abunOA)
AICc(abunOA)
#Best Model
abunOA = glmer(OA ~ Pscale + (1|Date1) + (1|Site1), data = PJpitfall, family = poisson)
summary(abunOA)
AICc(abunOA)
```

```{r}
#Indicator Species https://jkzorz.github.io/2019/07/02/Indicator-species-analysis.html
#by Tree
invT = multipatt(PJav, Tree, func = "r.g", control = how(nperm=9999))
summary(invT, alpha = 0.05)
#by Site
invS = multipatt(PJav, Site, func = "r.g", control = how(nperm=9999))
summary(invS, alpha = 0.05)
#by Date
invD = multipatt(PJav, Date, func = "r.g", control = how(nperm=9999))
summary(invD, alpha = 0.05)
#by Gradient
invG = multipatt(PJav, G, func = "r.g", control = how(nperm=9999))
summary(invG, alpha = 0.05)
```


```{r}
#Accumulation Curves
acc_comm = PJpitfall[, 13:129]
curve_all = specaccum(acc_comm, method = "random", 
                      permutations = 999)
curve_all
df.all <- data.frame(curve_all$richness, curve_all$sites, curve_all$sd)

#subset each habitat into its own df
PJpitfall %>% filter(SiteTree == "JuniperL") -> JuniperL
PJpitfall %>% filter(SiteTree == "PinyonL") -> PinyonL
PJpitfall %>% filter(SiteTree == "JuniperBC") -> JuniperBC
PJpitfall %>% filter(SiteTree == "PinyonBC") -> PinyonBC
PJpitfall %>% filter(SiteTree == "JuniperB") -> JuniperB
PJpitfall %>% filter(SiteTree == "PinyonB") -> PinyonB
PJpitfall %>% filter(SiteTree == "JuniperPL") -> JuniperPL
PJpitfall %>% filter(SiteTree == "PinyonPL") -> PinyonPL
PJpitfall %>% filter(SiteTree == "JuniperPM") -> JuniperPM
PJpitfall %>% filter(SiteTree == "PinyonPM") -> PinyonPM
PJpitfall %>% filter(SiteTree == "JuniperRM") -> JuniperRM
PJpitfall %>% filter(SiteTree == "PinyonRM") -> PinyonRM
PJpitfall %>% filter(SiteTree == "JuniperPH") -> JuniperPH
PJpitfall %>% filter(SiteTree == "PinyonPH") -> PinyonPH
PJpitfall %>% filter(SiteTree == "JuniperUP") -> JuniperUP
PJpitfall %>% filter(SiteTree == "PinyonUP") -> PinyonUP

#calc species accumulation curve for each habitat
curve_JuniperL = specaccum(JuniperL[, 13:129], method = "random", permutations = 999)
df.JuniperL <- data.frame(curve_JuniperL$richness, curve_JuniperL$sites, curve_JuniperL$sd)

curve_PinyonL = specaccum(PinyonL[, 13:129], method = "random", permutations = 999)
df.PinyonL <- data.frame(curve_PinyonL$richness, curve_PinyonL$sites, curve_PinyonL$sd)

curve_JuniperBC = specaccum(JuniperBC[, 13:129], method = "random", permutations = 999)
df.JuniperBC <- data.frame(curve_JuniperBC$richness, curve_JuniperBC$sites, curve_JuniperBC$sd)

curve_PinyonBC = specaccum(PinyonBC[, 13:129], method = "random", permutations = 999)
df.PinyonBC <- data.frame(curve_PinyonBC$richness, curve_PinyonBC$sites, curve_PinyonBC$sd)

curve_JuniperB = specaccum(JuniperB[, 13:129], method = "random", permutations = 999)
df.JuniperB <- data.frame(curve_JuniperB$richness, curve_JuniperB$sites, curve_JuniperB$sd)

curve_PinyonB = specaccum(PinyonB[, 13:129], method = "random", permutations = 999)
df.PinyonB <- data.frame(curve_PinyonB$richness, curve_PinyonB$sites, curve_PinyonB$sd)

curve_JuniperPL = specaccum(JuniperPL[, 13:129], method = "random", permutations = 999)
df.JuniperPL <- data.frame(curve_JuniperPL$richness, curve_JuniperPL$sites, curve_JuniperPL$sd)

curve_PinyonPL = specaccum(PinyonPL[, 13:129], method = "random", permutations = 999)
df.PinyonPL <- data.frame(curve_PinyonPL$richness, curve_PinyonPL$sites, curve_PinyonPL$sd)

curve_JuniperPM = specaccum(JuniperPM[, 13:129], method = "random", permutations = 999)
df.JuniperPM <- data.frame(curve_JuniperPM$richness, curve_JuniperPM$sites, curve_JuniperPM$sd)

curve_PinyonPM = specaccum(PinyonPM[, 13:129], method = "random", permutations = 999)
df.PinyonPM <- data.frame(curve_PinyonPM$richness, curve_PinyonPM$sites, curve_PinyonPM$sd)

curve_JuniperRM = specaccum(JuniperRM[, 13:129], method = "random", permutations = 999)
df.JuniperRM <- data.frame(curve_JuniperRM$richness, curve_JuniperRM$sites, curve_JuniperRM$sd)

curve_PinyonRM = specaccum(PinyonRM[, 13:129], method = "random", permutations = 999)
df.PinyonRM <- data.frame(curve_PinyonRM$richness, curve_PinyonRM$sites, curve_PinyonRM$sd)

curve_JuniperPH = specaccum(JuniperPH[, 13:129], method = "random", permutations = 999)
df.JuniperPH <- data.frame(curve_JuniperPH$richness, curve_JuniperPH$sites, curve_JuniperPH$sd)

curve_PinyonPH = specaccum(PinyonPH[, 13:129], method = "random", permutations = 999)
df.PinyonPH <- data.frame(curve_PinyonPH$richness, curve_PinyonPH$sites, curve_PinyonPH$sd)

curve_JuniperUP = specaccum(JuniperUP[, 13:129], method = "random", permutations = 999)
df.JuniperUP <- data.frame(curve_JuniperUP$richness, curve_JuniperUP$sites, curve_JuniperUP$sd)

curve_PinyonUP = specaccum(PinyonUP[, 13:129], method = "random", permutations = 999)
df.PinyonUP <- data.frame(curve_PinyonUP$richness, curve_PinyonUP$sites, curve_PinyonUP$sd)

#make sure al new df have the same colnames
colnames(df.all) <- c("richness","sites","sd") 
colnames(df.JuniperL) <- c("richness","sites","sd")
colnames(df.PinyonL) <- c("richness","sites","sd")
colnames(df.JuniperBC) <- c("richness","sites","sd")
colnames(df.PinyonBC) <- c("richness","sites","sd")
colnames(df.JuniperB) <- c("richness","sites","sd")
colnames(df.PinyonB) <- c("richness","sites","sd")
colnames(df.JuniperPL) <- c("richness","sites","sd")
colnames(df.PinyonPL) <- c("richness","sites","sd")
colnames(df.JuniperPM) <- c("richness","sites","sd")
colnames(df.PinyonPM) <- c("richness","sites","sd")
colnames(df.JuniperRM) <- c("richness","sites","sd")
colnames(df.PinyonRM) <- c("richness","sites","sd")
colnames(df.JuniperPH) <- c("richness","sites","sd")
colnames(df.PinyonPH) <- c("richness","sites","sd")
colnames(df.JuniperUP) <- c("richness","sites","sd")
colnames(df.PinyonUP) <- c("richness","sites","sd")

#adding new column to identify site type
df.all$type <- "All"  
df.JuniperL$type <- "JuniperL"  
df.PinyonL$type <- "PinyonL"
df.JuniperBC$type <- "JuniperBC"  
df.PinyonBC$type <- "PinyonBC"
df.JuniperB$type <- "JuniperB"  
df.PinyonB$type <- "PinyonB"
df.JuniperPL$type <- "JuniperPL"  
df.PinyonPL$type <- "PinyonPL"
df.JuniperPM$type <- "JuniperPM"  
df.PinyonPM$type <- "PinyonPM"
df.JuniperRM$type <- "JuniperRM"  
df.PinyonRM$type <- "PinyonRM"
df.JuniperPH$type <- "JuniperPH"  
df.PinyonPH$type <- "PinyonPH"
df.JuniperUP$type <- "JuniperUP"  
df.PinyonUP$type <- "PinyonUP"

#rbinding all dfs together
df <- rbind(df.JuniperL,df.PinyonL,df.JuniperBC,df.PinyonBC,df.JuniperB,df.PinyonB,df.JuniperPL,df.PinyonPL,df.JuniperPM,df.PinyonPM,df.JuniperRM,df.PinyonRM,df.JuniperPH,df.PinyonPH,df.JuniperUP,df.PinyonUP)

#ggplotting the species accumulation curves. 

ggplot() +
  geom_point(df, mapping=aes(x=sites, y=richness, color = type)) +
  geom_line(df, mapping=aes(x=sites, y=richness, color = type)) 
```


When you save the notebook, an HTML file containing the code and output will be saved alongside it (click the *Preview* button or press *Cmd+Shift+K* to preview the HTML file). 

The preview shows you a rendered HTML copy of the contents of the editor. Consequently, unlike *Knit*, *Preview* does not run any R code chunks. Instead, the output of the chunk when it was last run in the editor is displayed.
