# Supplementary material for: Ground-dwelling arthropods of pinyon-juniper woodlands: Arthropod community patterns are driven by climate and overall plant productivity, not host tree species
Source: PLoS One. 2020 Aug 26;15(8):e0238219. doi: 10.1371/journal.pone.0238219 (PMC7449382; doi:10.1371/journal.pone.0238219)
Supplement: S1 File — (ZIP) [file pone.0238219.s009.zip › SiteLevel.csv]

Site	Lat	Long	Gradient	Elevation	VPDMIN	VPDMAX	AvVP	PRECIP	TMIN	TMAX	AvT	June 18' NDVI	August 18' NDVI	Sept 18' NDVI	April 19' NDVI	July 19' NDVI	Chilopoda	Pseudoscorpion	Eremobatidae	Mite	Spider	Antrodiaetidae?	Euryopis	Zoropsidae	Salticidae	Thomisidae	Phlocus	Lycosidae	Gnaphosidae	Zealotus	Phliodromidae	Microcoryphia	Thysanoptera	Litaneutria	Acrididae	Ceuthophilus	Gryllus	Stenopelmatus	Rhyparochromidae	Alydidae	Membracidae	Coreoidea	Reduviidae	Miradae	Aphid	Cicadellidae	Cynidae	Neuroptera	Coleoptera UNID
Lower	35.59146	-112.00957	West	1911	2.1347499	19.2332001	10.683975	462.3519897	1.07772	18.8339005	9.95581025	0.11	0.26	0.24	0.165	0.16	0	6	0	6	3	1	1	1	5	4	0	65	15	0	1	0	2	0	0	38	0	0	0	0	0	0	0	0	2	4	0	1	0
Blue Chute	35.58802	-111.96962	West	1945	2.0336399	18.7945004	10.41407015	483.4880066	0.832177	18.5004005	9.66628875	0.16	0.3	0.275	0.15	0.215	1	2	3	25	0	0	0	0	16	5	1	57	10	0	0	2	0	0	0	15	10	1	0	0	0	0	0	0	1	1	0	0	0
Red Mtn	35.52562	-111.83949	West	2085	1.98487	17.4543991	9.71963455	485.3179932	0.0008503	17.4106007	8.7057255	0.225	0.455	0.45	0.195	0.295	2	10	2	22	0	0	2	1	4	0	0	57	16	1	0	1	1	0	1	61	0	5	5	1	0	1	0	0	2	0	4	0	0
Upper	35.51099	-111.81644	West	2200	1.88062	16.5919991	9.23630955	496.4020081	-0.696952	16.5839005	7.94347425	0.245	0.52	0.5	0.165	0.325	0	8	1	49	0	0	1	0	6	1	0	61	15	3	0	0	0	1	0	28	0	0	3	0	0	0	0	1	4	2	1	1	1
Powerline1	35.43064	-111.56112	East	1977	2.4418001	18.7192993	10.5805497	389.8250122	0.914786	18.2290001	9.57189305	0.205	0.395	0.365	0.2	0.24	0	0	3	5	1	0	1	0	1	1	4	16	12	2	0	2	1	0	0	1	0	0	6	0	0	0	1	0	5	6	0	0	0
Powerline2	35.41942	-111.56541	East	2038	2.2756701	17.8920002	10.08383515	409.4370117	-0.059743	17.4913998	8.7158284	0.225	0.425	0.33	0.23	0.265	2	0	9	19	1	0	1	0	2	0	0	55	12	0	1	1	1	0	0	0	0	5	1	1	1	1	0	0	9	6	3	2	2
Powerline3	35.40085	-111.5736	East	2104	2.2329299	17.4652996	9.84911475	431.9030151	-0.478163	17.1217995	8.32181825	0.265	0.49	0.495	0.22	0.3	0	0	2	13	4	0	1	0	1	1	6	18	5	0	2	0	0	0	0	3	0	1	5	0	0	0	0	0	1	12	0	4	0
417BJunc	35.49318	-111.59658	East	1960	2.59413	18.9913998	10.7927649	372.82901	1.36844	18.4790001	9.92372005	0.16	0.33	0.29	0.185	0.24	0	0	2	6	1	0	0	0	1	1	4	3	13	10	0	1	0	0	0	1	0	11	4	0	0	3	0	1	1	1	1	0	0
[truncated: 84 more columns]
