# Supplementary material for: Ground-dwelling arthropods of pinyon-juniper woodlands: Arthropod community patterns are driven by climate and overall plant productivity, not host tree species
Source: PLoS One. 2020 Aug 26;15(8):e0238219. doi: 10.1371/journal.pone.0238219 (PMC7449382; doi:10.1371/journal.pone.0238219)
Supplement: S1 File — (ZIP) [file pone.0238219.s009.zip › Ants_SiteTreeDate.csv]

Site	Tree Species	Spp #	Tree Tag #	Date Range	Elevation	VPDMIN	VPDMAX	PRECIP	TMIN	TMAX	NDVI	Camponotus vicinus	Camponotus ocreatus	Crematogaster	Dorymyrmex smithi	Forelius pruinosus	Forelius mccooki	Formica	Lasius	Lasius niger	Liometopum	Monomorium	Myrmecocystus mexicanus	Myrmecocystus semirufus	Myrmecocystus sp.	Myrmica	Neivamyrmex nigrescens	Pheidole	Pogonomyrmex occidentalis	Pogonomyrmex huachucanus	Solenopsis	Temnothorax andrei	Lat	Long	Season	Gradient
417BJunc	Juniperus monosperma	J23	1034	18-Jun	1960	2.59413	18.9913998	372.82901	1.36844	18.4790001	0.16	1.224744871	6.32455532	0	0	0	1	0.707106781	0	0	18.39836949	1	0.707106781	0	0	0.707106781	0	0	0	0	0	0	35.49276	-111.59653	dry	east
417BJunc	Pinus edulis	P24	1099	18-Jun	1960	2.59413	18.9913998	372.82901	1.36844	18.4790001	0.16	7.726577509	0	0.836660027	0.836660027	0	0.547722558	0	0.836660027	0.547722558	0	0	0	0	0	0	0	1.923538406	0	0	1.732050808	0	35.49276	-111.59653	dry	east
417BJunc	Juniperus monosperma	J24	1098	18-Aug	1960	2.59413	18.9913998	372.82901	1.36844	18.4790001	0.33	2	0.547722558	4.207136794	0.836660027	0.547722558	0.547722558	0	0.547722558	0	0	0	0.547722558	0	0	0	0	3	0	0	0	0	35.49276	-111.59653	wet	east
417BJunc	Pinus edulis	P24	1099	18-Aug	1960	2.59413	18.9913998	372.82901	1.36844	18.4790001	0.33	2.073644135	0	2.073644135	0	2.236067977	0	0	0.836660027	0	0	0	0	0	0	0	0	3.420526275	0	0	1.643167673	0	35.49276	-111.59653	wet	east
417BJunc	Juniperus monosperma	J24	1098	18-Sep	1960	2.59413	18.9913998	372.82901	1.36844	18.4790001	0.29	0.547722558	0.547722558	3.16227766	0	0	0.547722558	0.836660027	0	0	0.547722558	0	0	0	0	0.547722558	0	3.049590136	0	0	0	0	35.49276	-111.59653	wet	east
417BJunc	Pinus edulis	P24	1099	18-Sep	1960	2.59413	18.9913998	372.82901	1.36844	18.4790001	0.29	0.547722558	0	2.774887385	0	0	0	0	0	0	0	0.547722558	0	0	0	0	0	3.563705936	0	0	0.836660027	0	35.49276	-111.59653	wet	east
417BJunc	Juniperus monosperma	J24	1098	19-Apr	1960	2.59413	18.9913998	372.82901	1.36844	18.4790001	0.185	1.732050808	0	1.140175425	0	0	0	0	0	0	0	0	0	0	0	0	0	0	0	0	0	0	35.49276	-111.59653	dry	east
417BJunc	Pinus edulis	P24	1099	19-Apr	1960	2.59413	18.9913998	372.82901	1.36844	18.4790001	0.185	1.643167673	0	0	0	0	0	0	0	0	0.547722558	0	0	0	0	0	0	0	0	0	0	0	35.49276	-111.59653	dry	east
417BJunc	Juniperus monosperma	J24	1098	19-Jul	1960	2.59413	18.9913998	372.82901	1.36844	18.4790001	0.24	3.31662479	0	2.701851217	0.547722558	0	0	0	0	0	0	0	0	0	0	0	0	0	0	0	0	0	35.49276	-111.59653	wet	east
417BJunc	Pinus edulis	P24	1099	19-Jul	1960	2.59413	18.9913998	372.82901	1.36844	18.4790001	0.24	3.31662479	0	0	0	0	0	0	0	0	0	0	0	0	0	0	0	0	0	0	0	0	35.49276	-111.59653	wet	east
Blue Chute	Juniperus monosperma	J6	155	18-Jun	1945	2.0336399	18.7945004	483.4880066	0.832177	18.5004005	0.16	1.516575089	0.547722558	0.836660027	0.547722558	2.387467277	0	0	0	0	5.540758071	1.414213562	0	0	0	0	0	0.547722558	0	0	0.547722558	0.836660027	35.58802	-111.96962	dry	west
Blue Chute	Pinus edulis	P6	156	18-Jun	1945	2.0336399	18.7945004	483.4880066	0.832177	18.5004005	0.16	3.049590136	0.836660027	3.701351105	1.140175425	0.836660027	0	0	0	0	15.22169504	0.547722558	0	0	0	0	0	1.816590212	0	0	1.732050808	2.073644135	35.58802	-111.96962	dry	west
Blue Chute	Juniperus monosperma	J6	155	18-Aug	1945	2.0336399	18.7945004	483.4880066	0.832177	18.5004005	0.3	0.836660027	0.547722558	1	0.547722558	0.836660027	0	0	0	0	0.836660027	1	0	0	0	0	0	0	0	0	0.547722558	0	35.58802	-111.96962	wet	west
Blue Chute	Pinus edulis	P6	156	18-Aug	1945	2.0336399	18.7945004	483.4880066	0.832177	18.5004005	0.3	1.516575089	1	0	0	0.547722558	0	0	0	0	1.923538406	1.816590212	0	0	0	0	0	0	0.547722558	0	0.547722558	1	35.58802	-111.96962	wet	west
Blue Chute	Juniperus monosperma	J6	155	18-Sep	1945	2.0336399	18.7945004	483.4880066	0.832177	18.5004005	0.275	0	0	0	1	1.414213562	0	0	0	0	2.34520788	1	0	0	0	0	0	0	0	0	0	0.707106781	35.58802	-111.96962	wet	west
Blue Chute	Pinus edulis	P6	156	18-Sep	1945	2.0336399	18.7945004	483.4880066	0.832177	18.5004005	0.275	1.303840481	0.836660027	0	3.834057903	0	0	0	0	0	7.280109889	0.547722558	0	0	0	0	0	1	0	0	0.547722558	0	35.58802	-111.96962	wet	west
Blue Chute	Juniperus monosperma	J6	155	19-Apr	1945	2.0336399	18.7945004	483.4880066	0.832177	18.5004005	0.15	2.073644135	0	0.547722558	0	0	0	0	0	0	0	0	0	0	0	0	0	0	0	0	0	0.547722558	35.58802	-111.96962	dry	west
Blue Chute	Pinus edulis	P6	156	19-Apr	1945	2.0336399	18.7945004	483.4880066	0.832177	18.5004005	0.15	1.303840481	0	0	0.547722558	0	0	0	0	0	0.547722558	0	0	0	0	0	0	0	0	0	0	0.547722558	35.58802	-111.96962	dry	west
Blue Chute	Juniperus monosperma	J6	155	19-Jul	1945	2.0336399	18.7945004	483.4880066	0.832177	18.5004005	0.215	1	0.547722558	0	1.816590212	0	0	0	0	0.547722558	1	0	0	0	0	0.547722558	0	0	0	0	1	0.547722558	35.58802	-111.96962	wet	west
Blue Chute	Pinus edulis	P6	156	19-Jul	1945	2.0336399	18.7945004	483.4880066	0.832177	18.5004005	0.215	3.872983346	0	0	1.732050808	0	1	0	0	0	4.582575695	0	0.836660027	0	0	0.547722558	0	0	1.140175425	0	0.836660027	1	35.58802	-111.96962	wet	west
Lower	Juniperus monosperma	J3	164	18-Jun	1911	2.1347499	19.2332001	462.3519897	1.07772	18.8339005	0.11	1.414213562	1.732050808	2.880972058	2.236067977	0.547722558	0	0	0	0	0	0.836660027	0	0	0	0	0	0	0	0	0	0	35.59146	-112.00957	dry	west
Lower	Pinus edulis	P2	162	18-Jun	1911	2.1347499	19.2332001	462.3519897	1.07772	18.8339005	0.11	1.870828693	0	2	6.595452979	1.414213562	0.707106781	0	0	0	0	1	0	1.224744871	0	0	0	0	0.707106781	0	0.707106781	0.707106781	35.59146	-112.00957	dry	west
Lower	Juniperus monosperma	J3	164	18-Aug	1911	2.1347499	19.2332001	462.3519897	1.07772	18.8339005	0.26	0.547722558	0.836660027	9.695359715	1.140175425	0	0	0	0	0	1.140175425	0.836660027	0	0	0.547722558	0	0	6.164414003	0.547722558	0	0	0	35.59146	-112.00957	wet	west
Lower	Pinus edulis	P3	161	18-Aug	1911	2.1347499	19.2332001	462.3519897	1.07772	18.8339005	0.26	2.449489743	1	3.361547263	9.219544457	0	0	0	0	0	0	0	0	0.547722558	0	0	0	0	1.732050808	0	0	0	35.59146	-112.00957	wet	west
Lower	Juniperus monosperma	J3	164	18-Sep	1911	2.1347499	19.2332001	462.3519897	1.07772	18.8339005	0.24	1	0.547722558	5	2.236067977	0	0	0	0	0	0	0.547722558	0	0	0	0	0.836660027	5.89067059	0.547722558	0	0	0	35.59146	-112.00957	wet	west
Lower	Pinus edulis	P3	161	18-Sep	1911	2.1347499	19.2332001	462.3519897	1.07772	18.8339005	0.24	1.643167673	0	2.50998008	9.984988733	0.547722558	0	0	0	0	0	0	0	0	0	0	0	0	1.140175425	0	0	0	35.59146	-112.00957	wet	west
Lower	Juniperus monosperma	J3	164	19-Apr	1911	2.1347499	19.2332001	462.3519897	1.07772	18.8339005	0.165	0.547722558	0	2.302172887	0.836660027	0	0	0	0	0	0	0	0	0	0	0	0	0	0	0	0	0	35.59146	-112.00957	dry	west
Lower	Pinus edulis	P3	161	19-Apr	1911	2.1347499	19.2332001	462.3519897	1.07772	18.8339005	0.165	1.140175425	0	0.836660027	0	0	0	0	0	0	0	0	0.547722558	0	0	0	0	0	0	0	0	0	35.59146	-112.00957	dry	west
Lower	Juniperus monosperma	J3	164	19-Jul	1911	2.1347499	19.2332001	462.3519897	1.07772	18.8339005	0.16	2.167948339	4.324349662	0.547722558	0	0	0	0	0	0	0	0	0.836660027	0	0	0	0	0	0	0	0	0.547722558	35.59146	-112.00957	wet	west
Lower	Pinus edulis	P3	161	19-Jul	1911	2.1347499	19.2332001	462.3519897	1.07772	18.8339005	0.16	5.805170109	0	0.547722558	2	0	0.836660027	0	0	0	0	0	0	0	0	0	0	0	2.774887385	0	0	0	35.59146	-112.00957	wet	west
Powerline1	Juniperus monosperma	J15	137	18-Jun	1977	2.4418001	18.7192993	389.8250122	0.914786	18.2290001	0.205	1.732050808	0.547722558	0	2.236067977	1	0.836660027	0	4.393176527	0	0	0.547722558	0	0	0	0	0	0	0	0	1.643167673	0	35.43064	-111.56112	dry	east
Powerline1	Pinus edulis	P15	138	18-Jun	1977	2.4418001	18.7192993	389.8250122	0.914786	18.2290001	0.205	2.073644135	1.303840481	0	0.836660027	1	0.836660027	0	3.16227766	0	0	1.923538406	0	0	0	1	0	1.414213562	0	0	1.303840481	0	35.43064	-111.56112	dry	east
Powerline1	Juniperus monosperma	J15	137	18-Aug	1977	2.4418001	18.7192993	389.8250122	0.914786	18.2290001	0.395	1.414213562	0.547722558	0	0	0	0	0	0	0	0	0	0	0	0	0	0	0	0	0	0.547722558	0	35.43064	-111.56112	wet	east
Powerline1	Pinus edulis	P15	138	18-Aug	1977	2.4418001	18.7192993	389.8250122	0.914786	18.2290001	0.395	0.836660027	0.547722558	0	0	0	0	0	0	0	0	0	0	0	0	0.836660027	0	0.547722558	0	0	0	0	35.43064	-111.56112	wet	east
Powerline1	Pinus edulis	P15	138	18-Sep	1977	2.4418001	18.7192993	389.8250122	0.914786	18.2290001	0.365	0	0	0	0.547722558	0.547722558	0	0	0.547722558	0	0	0	0	0	0	0	0	0.836660027	0	0	0	0	35.43064	-111.56112	wet	east
Powerline1	Juniperus monosperma	J14	140	19-Apr	1977	2.4418001	18.7192993	389.8250122	0.914786	18.2290001	0.2	0.707106781	0	0	0.707106781	0	0	0	0	0	0	0	0	0	0	0	0	0	0	0	0	1.58113883	35.43064	-111.56112	dry	east
Powerline1	Pinus edulis	P13	142	19-Apr	1977	2.4418001	18.7192993	389.8250122	0.914786	18.2290001	0.2	0	0	0	0	0	0	0	0	0	0	0	0.836660027	0	0	0	0	0	0	0	0	0	35.43064	-111.56112	wet	east
Powerline1	Juniperus monosperma	J15	137	19-Jul	1977	2.4418001	18.7192993	389.8250122	0.914786	18.2290001	0.24	3.646916506	0	0	0	0	0	0	0	0	0	0	0	0	0	0	0	0	2.828427125	0	0	0	35.43064	-111.56112	wet	east
Powerline1	Pinus edulis	P15	138	19-Jul	1977	2.4418001	18.7192993	389.8250122	0.914786	18.2290001	0.225	1.643167673	0	0.547722558	0	0	0.547722558	0	0	0	0	0	0	0	0	0	0	0	0.836660027	0	0	0.836660027	35.43064	-111.56112	dry	east
Powerline2	Juniperus monosperma	J18	131	18-Jun	2038	2.2756701	17.8920002	409.4370117	-0.059743	17.4913998	0.225	12.70039369	0	0	1	1	0	0	0	0	0	0	0.547722558	0	0	0	0	8.228000972	0	0	0	0	35.41936	-111.56556	dry	east
Powerline2	Pinus edulis	P18	132	18-Jun	2038	2.2756701	17.8920002	409.4370117	-0.059743	17.4913998	0.225	9.235799911	0	0	0	0	0	0	0	0	0	0	0	0.547722558	0	0	0	17.35799528	0	0	0.547722558	0	35.41936	-111.56556	wet	east
Powerline2	Juniperus monosperma	J18	131	18-Aug	2038	2.2756701	17.8920002	409.4370117	-0.059743	17.4913998	0.425	1.732050808	0	0	3.1144823	0.836660027	0	0	0	0	0	0	0	0	0	0	0	4.159326869	0	0	0.547722558	0	35.41936	-111.56556	wet	east
Powerline2	Pinus edulis	P18	132	18-Aug	2038	2.2756701	17.8920002	409.4370117	-0.059743	17.4913998	0.425	1.732050808	0	0	7.745966692	0	0	1.303840481	0	0	0	0	1.516575089	1	0	0	0	5.718391382	0	0	0.836660027	0	35.41936	-111.56556	wet	east
Powerline2	Juniperus monosperma	J18	131	18-Sep	2038	2.2756701	17.8920002	409.4370117	-0.059743	17.4913998	0.33	1.414213562	0	0	3.563705936	0	0	0	0	0	0	0.547722558	0	0	0	0	0	4.086563348	0	0	0.836660027	0	35.41936	-111.56556	wet	east
Powerline2	Pinus edulis	P18	132	18-Sep	2038	2.2756701	17.8920002	409.4370117	-0.059743	17.4913998	0.33	1.732050808	0	0	4.086563348	0	0	0	0	0	0	0	0	0.547722558	0	0	4.123105626	3.464101615	0	0	0	0	35.41936	-111.56556	dry	east
Powerline2	Juniperus monosperma	J18	131	19-Apr	2038	2.2756701	17.8920002	409.4370117	-0.059743	17.4913998	0.23	1.140175425	0	0	0	0	0	0	0	0	0	1	0	0	0	0	0	0	0	0	0	0	35.41936	-111.56556	dry	east
Powerline2	Pinus edulis	P18	132	19-Apr	2038	2.2756701	17.8920002	409.4370117	-0.059743	17.4913998	0.23	2.828427125	0	0	0	0	0	0	0	0	0	0.547722558	0	0	0	0	0	0	0	0	0	0	35.41936	-111.56556	wet	east
Powerline2	Juniperus monosperma	J18	131	19-Jul	2038	2.2756701	17.8920002	409.4370117	-0.059743	17.4913998	0.265	5	0	0	2.50998008	0	0	0	0	0	0	0	0	0	0	0	0	1.516575089	0	0	0	3.420526275	35.41936	-111.56556	wet	east
Powerline2	Pinus edulis	P18	132	19-Jul	2038	2.2756701	17.8920002	409.4370117	-0.059743	17.4913998	0.265	3.911521443	0	0	1.414213562	0	0.547722558	0	0	0.547722558	0	0	0	0	0	0	0	0	0.547722558	0	0.547722558	0	35.41936	-111.56556	dry	east
Powerline3	Juniperus monosperma	J21	1037	18-Jun	2104	2.2329299	17.4652996	431.9030151	-0.478163	17.1217995	0.235	2.549509757	0	0	0.707106781	2.121320344	0	0	0	0	0	0	0	0	0	1	0	0	0	0	1	0	35.40145	-111.574	dry	east
Powerline3	Pinus edulis	P21	1039	18-Jun	2104	2.2329299	17.4652996	431.9030151	-0.478163	17.1217995	0.235	9.327379053	0	0	1.303840481	1.303840481	0	0	1	0	0	0.547722558	0	0	0	0.547722558	0	0	0	0	1.140175425	0	35.40145	-111.574	wet	east
Powerline3	Juniperus monosperma	J21	1037	18-Aug	2104	2.2329299	17.4652996	431.9030151	-0.478163	17.1217995	0.49	0.836660027	0.547722558	0	4.615192304	0	0	0	0	0	0	0	0.547722558	0	0	0.836660027	0	0.547722558	0	0	1.516575089	0	35.40145	-111.574	wet	east
Powerline3	Pinus edulis	P21	1039	18-Aug	2104	2.2329299	17.4652996	431.9030151	-0.478163	17.1217995	0.49	0.547722558	0	0	2.828427125	0.547722558	0	0	0.547722558	0	0	0	0	0	0	0.836660027	0	0.547722558	0	0	2.449489743	0.547722558	35.40145	-111.574	wet	east
Powerline3	Juniperus monosperma	J20	1038	18-Sep	2104	2.2329299	17.4652996	431.9030151	-0.478163	17.1217995	0.495	0.707106781	0	0	4.123105626	0	0	0.707106781	0	0	0	0	0	0	0	2	0	0.707106781	0	0	1.414213562	0	35.40145	-111.574	wet	east
Powerline3	Pinus edulis	P21	1039	18-Sep	2104	2.2329299	17.4652996	431.9030151	-0.478163	17.1217995	0.495	0.836660027	0	0	2.073644135	0	0	0.547722558	0.547722558	0	0	0	0.547722558	0	0	2.236067977	0	0	0	0	1.414213562	0	35.40145	-111.574	dry	east
Powerline3	Pinus edulis	P21	1039	19-Apr	2104	2.2329299	17.4652996	431.9030151	-0.478163	17.1217995	0.22	1	0	0	0	0	0	0	0	0	0	0	0	0	0	0	0	0	0	0	0	0	35.40145	-111.574	wet	east
Powerline3	Juniperus monosperma	J21	1037	19-Jul	2104	2.2329299	17.4652996	431.9030151	-0.478163	17.1217995	0.3	1.303840481	0	0	0	0	0	0	0	0	0	0	0	0	0	0	0	0	0	0	0	0	35.40145	-111.574	wet	east
Powerline3	Pinus edulis	P21	1039	19-Jul	2104	2.2329299	17.4652996	431.9030151	-0.478163	17.1217995	0.3	3.1144823	0	0	0	0	0	0.547722558	0	0	0	0	0	0	0	0.836660027	0	0	0	0	0	0	35.40145	-111.574	dry	west
Red Mtn	Juniperus monosperma	J9	149	18-Jun	2085	1.98487	17.4543991	485.3179932	0.0008503	17.4106007	0.225	2.828427125	3.271085447	2.774887385	1.732050808	0	0	0	0	0	1	0	0	0	0	1.303840481	0	1.923538406	0	0	2.828427125	0.836660027	35.52561	-111.839	dry	west
Red Mtn	Pinus edulis	P9	152	18-Jun	2085	1.98487	17.4543991	485.3179932	0.0008503	17.4106007	0.225	4.722287581	2.645751311	4.549725266	0	0	0	1.516575089	0	0	0	1	0	0	0	1	0	0.547722558	1.414213562	0	2.588435821	1.923538406	35.52561	-111.839	wet	west
Red Mtn	Juniperus monosperma	J9	149	18-Aug	2085	1.98487	17.4543991	485.3179932	0.0008503	17.4106007	0.455	0.836660027	1.516575089	3.1144823	0	0	0	0	0	0	0	0	0	0	0	0	0	0.547722558	0	0	0.547722558	0.547722558	35.52561	-111.839	wet	west
Red Mtn	Pinus edulis	P9	152	18-Aug	2085	1.98487	17.4543991	485.3179932	0.0008503	17.4106007	0.455	1.643167673	0.836660027	4.123105626	0	0	0	0	0	0	2.302172887	0	0	0	0.547722558	1	0	0	0.836660027	0	0	1	35.52561	-111.839	wet	west
Red Mtn	Juniperus monosperma	J9	149	18-Sep	2085	1.98487	17.4543991	485.3179932	0.0008503	17.4106007	0.45	1.140175425	1.414213562	2.387467277	0	0	0	0	0	0	0	0	0	0	0	0	0.547722558	1	0	0.547722558	0	0	35.52561	-111.839	wet	west
Red Mtn	Pinus edulis	P9	152	18-Sep	2085	1.98487	17.4543991	485.3179932	0.0008503	17.4106007	0.45	1.140175425	1.303840481	2.236067977	0	0	0	0	0	0	0	0	0	0	0	0	0	0	0	0.547722558	0.547722558	0	35.52561	-111.839	dry	west
Red Mtn	Pinus edulis	P9	152	19-Apr	2085	1.98487	17.4543991	485.3179932	0.0008503	17.4106007	0.195	0.707106781	0	0	0	0	0	0	0	0	0	0	0	0	0	0	0	0	0	0	0	0.707106781	35.52561	-111.839	wet	west
Red Mtn	Juniperus monosperma	J9	149	19-Jul	2085	1.98487	17.4543991	485.3179932	0.0008503	17.4106007	0.295	3.420526275	0	4.037325848	1	0	0	0	0	0.836660027	0	0	0.547722558	0	0	0	0	0	1.140175425	0	0	0	35.52561	-111.839	wet	west
Red Mtn	Pinus edulis	P9	152	19-Jul	2085	1.98487	17.4543991	485.3179932	0.0008503	17.4106007	0.295	2.949576241	0	2.828427125	3.962322551	0	0	0	0	0	0	0	0	0	0	2.588435821	0	0	1.140175425	0	0	0	35.52561	-111.839	dry	west
Red Mtn.	Juniperus monosperma	J9	149	19-Apr	2085	1.98487	17.4543991	485.3179932	0.0008503	17.4106007	0.195	0	0	1.643167673	0	0	0	0	0	0	0	0	0.547722558	0	0	0	0	0	0	0	0	0	35.52561	-111.839	dry	west
Upper	Juniperus monosperma	J12	143	18-Jun	2200	1.88062	16.5919991	496.4020081	-0.696952	16.5839005	0.245	2.50998008	0	1.732050808	1.303840481	0	0	0.836660027	0	0	3.16227766	1.303840481	0	0.836660027	0	0.547722558	0	0	0	0	1.516575089	1	35.51075	-111.8168	dry	west
Upper	Pinus edulis	P12	144	18-Jun	2200	1.88062	16.5919991	496.4020081	-0.696952	16.5839005	0.245	3.507135583	0	0.547722558	1.140175425	0	0	3.361547263	0	0	8	0.547722558	0	0	0	0.836660027	0	0	0	0	1.732050808	0.547722558	35.51075	-111.8168	wet	west
Upper	Juniperus monosperma	J12	143	18-Aug	2200	1.88062	16.5919991	496.4020081	-0.696952	16.5839005	0.52	1.140175425	0	2.774887385	0	0	0	1.140175425	0	0	1.643167673	0	0	0	0	0	0	0	0	0	1.414213562	0	35.51075	-111.8168	wet	west
Upper	Pinus edulis	P12	144	18-Aug	2200	1.88062	16.5919991	496.4020081	-0.696952	16.5839005	0.52	1.414213562	0	1.643167673	0	0	0	0	0	0	6.978538529	0	0	0.547722558	0	0	0	0	0	0	0	0.836660027	35.51075	-111.8168	dry	west
Upper	Juniperus monosperma	J11	146	19-Apr	2200	1.88062	16.5919991	496.4020081	-0.696952	16.5839005	0.165	1.414213562	0	0.836660027	0	0	0	0	0	0	0	0	0	0	0	0	0	0	0	0	1.140175425	0	35.51075	-111.8168	wet	west
Upper	Juniperus monosperma	J12	143	19-Jul	2200	1.88062	16.5919991	496.4020081	-0.696952	16.5839005	0.325	2.167948339	0	0.547722558	0.836660027	0	0	0	0	0	0	0	0	0	0	0	0	0	0	0	0	0	35.51075	-111.8168	wet	west
Upper	Pinus edulis	P12	144	19-Jul	2200	1.88062	16.5919991	496.4020081	-0.696952	16.5839005	0.325	1.414213562	0	0.547722558	0	0	0.547722558	0	0	0	3.31662479	0	0	0	0	0.547722558	0	0	0.547722558	0	0	0	35.51075	-111.8168
