# Supplementary material for: Ground-dwelling arthropods of pinyon-juniper woodlands: Arthropod community patterns are driven by climate and overall plant productivity, not host tree species
Source: PLoS One. 2020 Aug 26;15(8):e0238219. doi: 10.1371/journal.pone.0238219 (PMC7449382; doi:10.1371/journal.pone.0238219)
Supplement: S1 File — (ZIP) [file pone.0238219.s009.zip › Beetles_SiteTreeDate.csv]

Site	Tree Species	Spp #	Tree Tag #	Date Range	Elevation	Vapor Pressure	Precipitation	Temperature	NDVI	Coleoptera UNID	Tricorynus	Tenebroides	Leiodidae	Notoxus	Carabus	Cymindis_punctigera	Chaetocnema	Chrysomelid sp2	Weevil sp1	Weevil sp2	Weevil sp3	Weevil sp4	Calandrinus	Bark Beetle sp1	Bark Beetle sp2	Bark Beetle sp3	Melanotus_similis	Elaterid sp1	Elathous_nebulosus	Elaterid sp4	Elaterid sp5	Elaterid sp 6	Histeridae	Melyridae	Listrus	Corticaria	Meloidae	Epicauta maculata	Hymenorus	Coelocnemis magna	Eusattus reticulatus	Eleodes obscurus	Eleodes hispilabris	Eleodes nigrinus	Eleodes carbonarius	Eleodes snowi	Eleodes caudiferus	Eleodes sp 1	Embaphion contusum
417BJunc	Juniper	J23	1034	18-Jun	1960	2.59413	372.82901	1.36844	0.16	0	0	0	0	0	0	0	0	0	0	0	0	0	0	0	0	0	0	0	0	0	0	0	0	0	1.5	0	0	0	0	0	0	0.5	0	0	0	0	0	0	0
417BJunc	Pinyon	P24	1099	18-Jun	1960	2.59413	372.82901	1.36844	0.16	0	0	0	0	0	0	0	0.3	0	0	0	0	0	0	0	0	0	0	0	0	0	0	0	0	0	0	0	0	0	0	0	0	0.3	0	0.3	0	0	0	0	0
417BJunc	Juniper	J24	1098	18-Aug	1960	2.59413	372.82901	1.36844	0.33	0	0	0	0	0.7	0	0	0	0	0	0	0	0	0	0.3	0	0	0	0	0	0	0.7	0	0	0	0	0	0	0	0	0	0	0.7	0	0.3	0	0	1.3	0	0
417BJunc	Pinyon	P24	1099	18-Aug	1960	2.59413	372.82901	1.36844	0.33	0	0	0	0	1.7	0	0	0	0	0	0	0	0	0	0	0	0	0	0	0	0	0	0	0	0	0	0	0	0	0	0	0	0.7	0	0	0	0	0	0	0
417BJunc	Juniper	J24	1098	18-Sep	1960	2.59413	372.82901	1.36844	0.29	0	0	0	1.7	0	0	0	0	0	0	0	0	0	0	0	0	0	0	0	0	0	0	0	0	0	0	0	0	0	0	0	0	0.3	0	0	0	0	0	0	0
417BJunc	Pinyon	P24	1099	18-Sep	1960	2.59413	372.82901	1.36844	0.29	0	0	0	0.7	0	0	0	0	0	0	0	0	0	0	0	0	0	0	0	0	0	0	0	0	0	0	0	0	0	0	0	0	0	0	0	0	0	0	0	0
417BJunc	Juniper	J24	1098	19-Apr	1960	2.59413	372.82901	1.36844	0.185	0	0	0	0	0	0	0	0	0	0	0	0	0	0	0	0	0	0	0	0	0	0	0	0	0	0	0	0	0	0	0	0	0.3	0	0	0	0	0	0	0
417BJunc	Juniper	J24	1098	19-Jul	1960	2.59413	372.82901	1.36844	0.24	0	0	0	0.7	0	0	0.7	0	0	0	0	0	0	0	0	0	0	0	0	0	0	0	0	0	0	0	0	0	0	0	0.3	0	0.7	0	0	0	0	0	0	0
417BJunc	Pinyon	P24	1099	19-Jul	1960	2.59413	372.82901	1.36844	0.24	0	0	0	0	0	0.3	0	0	0	0	0	0	0	0	0	0	0	0	0	0	0	0	0	0	0	0	0	0.3	0	0	1	0	0	0	0	0	0.3	0	0	0
Blue Chute	Juniper	J6	155	18-Jun	1945	2.0336399	483.4880066	0.832177	0.16	0	0	0	0.7	0	0	0.3	0	0.3	0	0.3	0	0	0	0	0	0	0	0	0	0	0	0	0	0	0	3.7	0	0	0	0.7	0	3	0	0	0	0	0	0	0
Blue Chute	Pinyon	P6	156	18-Jun	1945	2.0336399	483.4880066	0.832177	0.16	0	0	0	0	0	0	1	0	0	0	0	0.3	0	0	0	0	0	0	0	0	0	0	0	0	0	0	0	0	0	0	0	0	4	0	0.7	0	0	0	0	0
Blue Chute	Juniper	J6	155	18-Aug	1945	2.0336399	483.4880066	0.832177	0.3	0	0	0	0	0	0	0.7	0	0	0	0	0.7	0	0	0	0	0	0	0	0	0	0	0	0	0	0	0	0	0	0	1	0	2	0	0	0.3	0	0	0	0
Blue Chute	Pinyon	P6	156	18-Aug	1945	2.0336399	483.4880066	0.832177	0.3	0	0	0	0	0.3	0	0.3	0	0	0	0	0	0	0	0	0.7	0	0	0	0	0	0	0	0	0	0	0	0	0	0	0.3	0	1	0.3	0	0	0	0	0	0
Blue Chute	Juniper	J6	155	18-Sep	1945	2.0336399	483.4880066	0.832177	0.275	0	0	0	3	0	0	1	0	0	0	0	0	0	0	0	0	0	0	0	0	0	0	0	0	0	0	0.5	0	0	0	0	0	1	0	0	0	0	0	0	0
Blue Chute	Pinyon	P6	156	18-Sep	1945	2.0336399	483.4880066	0.832177	0.275	0	0.3	0	1	0	0	0.3	0	0	0	0	0	0	0	0	0	0	0	0	0	0	0	0	0	0	0	1.3	0	0	0.3	0	0	1.3	0	0	0	0	0	0	0
Blue Chute	Juniper	J6	155	19-Apr	1945	2.0336399	483.4880066	0.832177	0.15	0	0	0	0.3	0	0	0	0	0	0	0	0	0	0	0	0	0	0	0	0	0	0	0	0	0	0	0.3	0	0	0	0	0	0.3	0	0	0	0	0	0	0
Blue Chute	Pinyon	P6	156	19-Apr	1945	2.0336399	483.4880066	0.832177	0.15	0	0	0	0	0	0	0	0	0	0	0	0	0	0	0	0	0	0	0	0	0	0	0	0	0	0	0.7	0	0	0	0	0	1	0	0	0	0	0	0	0
Blue Chute	Juniper	J6	155	19-Jul	1945	2.0336399	483.4880066	0.832177	0.215	0	0	0	1.3	0	0	0	0	0	0	0	0	0	0	0	0	0	0	0	0	0	0	0	0.7	0	0	0	0	0	0	15.3	0	1.7	0	0	0	0	0	0	0
Blue Chute	Pinyon	P6	156	19-Jul	1945	2.0336399	483.4880066	0.832177	0.215	0	0	0	0	0	0	0	0	0	0	0	0	0	0	0	0	0	0	0	0	0	0	0	0	0	0	0	0	0	0	15.3	0	2.3	0	0	0	0	0	0	0
Lower	Juniper	J3	164	18-Jun	1911	2.1347499	462.3519897	1.07772	0.11	0	0	0	0.3	0	0	0	0.3	0	0	0	0	0	0	0	0	0	0	0	0	0	0	0	0	0	0	1	0	0	0	0	0	2	0	0	0	0	0.3	0	0
Lower	Pinyon	P2	162	18-Jun	1911	2.1347499	462.3519897	1.07772	0.11	0	0	0	0	0	0	0	0	0	0	0	0	0	0	0	0	0	0	0	0	0	0	0	0	0	0	1.5	0	0	0	0	0	2	0	0	0	0	0	0	0
Lower	Juniper	J3	164	18-Aug	1911	2.1347499	462.3519897	1.07772	0.26	0	0	0	0	0	0	0	0	0	0	0	0	0	0	0	0	0	0	0	0	0	0	0	0	0	0	0	0	0	0	0	0	1	0	0	0	0	0.3	0	0
Lower	Pinyon	P3	161	18-Aug	1911	2.1347499	462.3519897	1.07772	0.26	0	0	0	0	0	0	0	0	0	0	0	0	0	0	0	0	0	0	0	0	0	0	0	0	0	0	3	0	0	0	0	0	0.7	0	0.3	0	0	0	0	0
Lower	Juniper	J3	164	18-Sep	1911	2.1347499	462.3519897	1.07772	0.24	0	0	0	1.7	0	0	0	0	0	0	0	0	0	0	0	0	0	0	0	0	0	0	0	0	0	0	0	0	0	0	0	0	1	0	0	0	0	0	0	0
Lower	Pinyon	P3	161	18-Sep	1911	2.1347499	462.3519897	1.07772	0.24	0	0	0	0.7	0	0	0	0	0	0	0	0	0	0	0	0	0	0	0	0	0	0	0	0	0	0	0	0	0	0	0	0	1	0	0	0	0	0	0	0
Lower	Juniper	J3	164	19-Apr	1911	2.1347499	462.3519897	1.07772	0.165	0	0	0	0.3	0	0	0	0	0	0	0	0	0	0	0	0	0	0	0	0	0	0	0	0	0	0	0.3	0	0	0	0	0	0.7	0	0	0	0	0	0	0
Lower	Pinyon	P3	161	19-Apr	1911	2.1347499	462.3519897	1.07772	0.165	0	0	0	0	0	0	0	0	0	0	0	0	0	0	0	0	0	0	0	0	0	0	0	0	0	0	0.3	0	0	0	0	0	0.3	0	0	0	0	0	0	0
Lower	Juniper	J3	164	19-Jul	1911	2.1347499	462.3519897	1.07772	0.16	0	0	0	0.3	0	0	0	0	0	0	0	0	0	0	0	0	0	0	0	0	0	0	0	0	0	0	0	0	0.3	0	4.7	0	2	0	0	0	0	0	0	0
Lower	Pinyon	P3	161	19-Jul	1911	2.1347499	462.3519897	1.07772	0.16	0	0	0	0	0	0	0	0	0	0	0	0	0	0	0	0	0	0	0	0	0	0	0	0	0	0	0	0	0	0.3	7.3	0	2.7	0	0	0	0	0	0	0
Powerline1	Juniper	J15	137	18-Jun	1977	2.4418001	389.8250122	0.914786	0.205	0	0	0	0	0	0	0	0	0	0	0.3	0	0	0	0	0	0	0	0	0	0	0	0	0	0	0	0.3	0	0	0	0	0	0.7	0	0.3	0	0	0	0	0
Powerline1	Pinyon	P15	138	18-Jun	1977	2.4418001	389.8250122	0.914786	0.205	0	0	0	0	0	0	0	0	0	0	0	0	0	0	0	0	0	0	0	0	0	0	0	0	0	0	0	0	0	0	0	0	0.3	0	0.7	0	0	0	0	0
Powerline1	Juniper	J15	137	18-Aug	1977	2.4418001	389.8250122	0.914786	0.395	0	0	0	4	7	0	0	0	0	0	0	0	0	0	0	0	0.3	0	0	0	0	0	0	0	0	0	0	0	0	0	0	0.3	3	0	0	0	0	0	0	0.3
Powerline1	Pinyon	P15	138	18-Aug	1977	2.4418001	389.8250122	0.914786	0.395	0	0	0	1.7	0.7	0	0	0	0	0	0	0	0	0	0	0	0	0	0	0	0	0	0	0	0	0	0	0	0	0	0	0	0.3	0	0	0	0	0	0	0
Powerline1	Juniper	J14	140	18-Sep	1977	2.4418001	389.8250122	0.914786	0.365	0	0	0	30	0	0	0	0	0	0	0	0	0	0	0	0	0	0	0	0	0	0	0	0	0	0	0	0	0	0	0	0	0	0	0	0	0	0	0	0
Powerline1	Pinyon	P15	138	18-Sep	1977	2.4418001	389.8250122	0.914786	0.365	0	0	0	6.3	0	0	0	0	0	0	0	0	0	0	0	0	0	0	0	0	0	0	0	0	0	0	0	0	0	0	0	0	0.3	0	0	0	0	0	0	0
Powerline1	Pinyon	P13	142	19-Apr	1977	2.4418001	389.8250122	0.914786	0.2	0	0	0	0	0	0	0	0	0	0	0	0	0	0	0	0	0	0	0	0	0	0	0	0	0	0	0	0	0	0	0	0	0	0	0	0	0	0	0	0
Powerline1	Juniper	J15	137	19-Jul	1977	2.4418001	389.8250122	0.914786	0.24	0	0	0	0.3	0	0	0	0	0	0	0	0	0	0	0	0	0	0	0	0	0	0	0	0.3	0	0	0	0	0	0	0.7	0	0	0	0	0	0	0	0	0
Powerline1	Pinyon	P15	138	19-Jul	1977	2.4418001	389.8250122	0.914786	0.225	0	0	0	0	0	0	0	0	0	0	0	0	0	0	0	0	0	0	0	0	0	0	0	0	0	0	0	0	0	0	1	0	1	0	0	0	0	0	0	0
Powerline2	Juniper	J18	131	18-Jun	2038	2.2756701	409.4370117	-0.059743	0.225	0	0	0	0	0	0	0	0	0	0	0	0	0	0	0	0	0	0	0	0	0	0	0	0	0.3	0	0	0	0	0	0	0	0.3	0	0.7	0	0	0	0	0.3
Powerline2	Pinyon	P18	132	18-Jun	2038	2.2756701	409.4370117	-0.059743	0.225	0	0	0	0	0	0	0	0	0	0.3	0	0	0	0	0	0	0	0	0	0	0	0	0	0	0	0	0	0	0	0	0	0	0	0	0	0	0	0	0	0
Powerline2	Juniper	J18	131	18-Aug	2038	2.2756701	409.4370117	-0.059743	0.425	0	0	0	0.7	0	0	0.3	0	0	0	0	0	0	0	0	0	0	0	0	0	0	0	0	0	0	0	0	0	0	0	0.3	0	1.7	0	0	0	0	0	0	0
Powerline2	Pinyon	P18	132	18-Aug	2038	2.2756701	409.4370117	-0.059743	0.425	0	0	0	0	0.3	0	0	0	0	0	0	0	0	0	0	0	0	0	0	0	0	0	0	0	0	0	0.3	0	0	0	0	0	4.3	0	1	0	0	0	0	0
Powerline2	Juniper	J18	131	18-Sep	2038	2.2756701	409.4370117	-0.059743	0.33	0	0	0.3	3.3	0	0	0	0	0	0	0	0	0	0	0	0	0	0	0	0	0	0	0	0	0	0	0	0	0	0	0	0	0.3	0	0	0	0	0	0	0
Powerline2	Pinyon	P18	132	18-Sep	2038	2.2756701	409.4370117	-0.059743	0.33	0	0	0	0.3	0	0	0	0	0	0	0	0	0	0	0.3	0	0	0	0	0	0	0	0	0	0	0	0	0	0	0	0	0	0.7	0	0	0	0	0	0	0
Powerline2	Juniper	J18	131	19-Apr	2038	2.2756701	409.4370117	-0.059743	0.23	0	0	0	0.7	0	0	0	0	0	0	0	0	0	0	0	0	0	0	0	0	0	0	0	0	0	0	0	0	0	0	0	0	0.3	0	0	0	0	0	0	0
Powerline2	Pinyon	P18	132	19-Apr	2038	2.2756701	409.4370117	-0.059743	0.23	0	0	0	0	0	0	0	0	0	0	0	0	0	0	0	0	0	0	0	0	0	0	0	0	0	0	0	0	0	0	0	0	0.7	0	0	0	0	0	0	0
Powerline2	Juniper	J18	131	19-Jul	2038	2.2756701	409.4370117	-0.059743	0.265	0	0	0	0	0	0	0	0	0	0	0	0	0	0	0	0	0	0	0	0	0	0	0	0	0	0	0	0	0	0	1	0	0	0	0	0.3	0	0	0	0
Powerline2	Pinyon	P18	132	19-Jul	2038	2.2756701	409.4370117	-0.059743	0.265	0.7	0.3	0	0	0	0	0	0	0	0	0	0	0	0	0	0	0	0	0	0	0	0	0	0.7	0	0	0	0	0	0	1.3	0	2.3	0	0	0	0	0	0	0
Powerline3	Juniper	J21	1037	18-Jun	2104	2.2329299	431.9030151	-0.478163	0.235	0	0	0	0	1	0	0	0	0	0	0	0	0	0.5	0	0	0	0	0	0	0	0	0	0	0	0.5	0	0	0	0	0	0	1	0	0	0	0	0	0	0
Powerline3	Pinyon	P21	1039	18-Jun	2104	2.2329299	431.9030151	-0.478163	0.235	0	0	0	0	0	0	0.3	0	0	0.3	0	0	0	0.3	0	0	0	0	0	0	0	0	0	0	0	0	0	0	0	0	0.3	0	0	0	0.3	0	0	0	0	0
Powerline3	Juniper	J21	1037	18-Aug	2104	2.2329299	431.9030151	-0.478163	0.49	0	0	0	0.7	4.7	0	0	0	0	0	0	0	0	0	0	0	0	0	0	0	0	0	0	0	0	0	0	0	0	0	0.3	0	1	0	0	0	0	0	0	0
Powerline3	Pinyon	P21	1039	18-Aug	2104	2.2329299	431.9030151	-0.478163	0.49	0	0	0	0.3	0	0	0	0	0	0	0	0	0	0	0	0	0	0	0	0	0	0	0	0	0	0	0	0	0	0	0	0	2	0.3	0	0	0	0	0	0
Powerline3	Juniper	J20	1038	18-Sep	2104	2.2329299	431.9030151	-0.478163	0.495	0	0	0	1	0	0	0	0	0	0	0	0	0	0	0	0	0	0	0	0	0	0	0	0	0	0	0	0	0	0	0	0	0	0	0	0	0	0	0	0
Powerline3	Pinyon	P21	1039	18-Sep	2104	2.2329299	431.9030151	-0.478163	0.495	0	0	0	0	0	0	0	0	0	0	0	0	0	0	0	0	0	0	0	0	0	0	0	0	0	0	0	0	0	0	0	0	0	0	0	0	0	0	0	0
Powerline3	Pinyon	P21	1039	19-Apr	2104	2.2329299	431.9030151	-0.478163	0.22	0	0	0	0	0	0	0	0	0	0	0	0	0	0	0	0	0	0	0	0	0	0	0	0	0	0	0	0	0	0	0	0	0	0	0	0	0	0	0	0
Powerline3	Juniper	J21	1037	19-Jul	2104	2.2329299	431.9030151	-0.478163	0.3	0	0	0	0	0.3	0	0	0	0	0	0	0	0	0	0	0	0	0	0	0	0	0	0	0	0	0	0	0	0	0	0.3	0	0.3	0	0	0	0	0	0	0
Powerline3	Pinyon	P21	1039	19-Jul	2104	2.2329299	431.9030151	-0.478163	0.3	0	0	0	0	0	0	0	0	0	0	0	0	0.3	0	0	0	0	0	0	0	0	0	0	0	0	0	0	0	0	0	1.3	0	0.3	0	0	0	0	0	0	0
Red Mtn	Juniper	J9	149	18-Jun	2085	1.98487	485.3179932	0.0008503	0.225	0	0	0	0	0	0	0	0	0	0	0.3	0	0	0	0	0	0	0	0	0	0	0	0	0	0	0	8	0	0	0	1	0	0.3	0	0.3	0	0	0	0	0
Red Mtn	Pinyon	P9	152	18-Jun	2085	1.98487	485.3179932	0.0008503	0.225	0	0	0	0.7	0	0	0	0	0	0.3	0	0	0	0	0	0	0	0.3	0.3	0	0	0	0	0	0	0	1	0	0	8.7	2.3	0	1.3	0	0	0	0	0	0	0
Red Mtn	Juniper	J9	149	18-Aug	2085	1.98487	485.3179932	0.0008503	0.455	0	0	0	1.7	0	0	0	0	0	0	0	0	0	0	0	0	0	0.3	0	0	0	0	0	0	0	0	0	0	0	0	0	0	0	0	0	0	0.3	0	0	0
Red Mtn	Pinyon	P9	152	18-Aug	2085	1.98487	485.3179932	0.0008503	0.455	0	0	0	0	0	0	0	0	0	0	0	0	0	0	0	0	0	0	0	0.3	0	0	0	0.3	0	0	0.7	0	0	0	0.3	0	0	0	0	0	0	0	0	0
Red Mtn	Juniper	J9	149	18-Sep	2085	1.98487	485.3179932	0.0008503	0.45	0	0	0	0	0	0	0	0.3	0	0	0	0	0	0	0	0	0	0	0	0	0	0	0	0	0	0	0	0	0	0	0	0	0	0	0	0	0	0	0	0
Red Mtn	Pinyon	P9	152	18-Sep	2085	1.98487	485.3179932	0.0008503	0.45	0	0	0	0	0	0	0	0	0	0	0	0	0	0	0	0	0	0	0	0	0	0	0	0	0	0	0	0	0	0	0.3	0	0	0	0	0	0	0	0	0
Red Mtn	Juniper	J9	149	19-Jul	2085	1.98487	485.3179932	0.0008503	0.295	0	0	0	0.7	0	0	0	0	0	0	0	0	0	0	0	0	0	0	0	0	0	0	0	0.7	0	0	0.3	0	0	0	8.7	0	0.3	0	0	0	0	0	0	0
Red Mtn	Pinyon	P9	152	19-Jul	2085	1.98487	485.3179932	0.0008503	0.295	0	0	0	0	0	0	0	0	0	0	0	0	0	0	0	0	0	0	0	0	0	0	0	0	0	0	1	0	0	0	11.7	0	1	0	0	0	0	0	0	0
Red Mtn	Juniper	J9	149	19-Apr	2085	1.98487	485.3179932	0.0008503	0.195	0	0	0	0	0	0	0	0	0	0	0	0	0	0	0	0	0	0	0	0	0	0	0	0	0	0	0	0	0	0	0	0	0	0	0	0	0	0	0.3	0
Upper	Juniper	J12	143	18-Jun	2200	1.88062	496.4020081	-0.696952	0.245	0	0	0	0	0	0	0	0	0	0.7	0	0	0	0	0	0	0	0.7	1.7	0	1.3	0	0	0	0	0	1.3	0	0	0	6.3	0	0	0	0	0	0	0	0	0
Upper	Pinyon	P12	144	18-Jun	2200	1.88062	496.4020081	-0.696952	0.245	0	0	0	0	0	0	0	0	0	2.7	0	0	0	0	0	0	0	0.7	0.7	0	0	0	0.3	0	0	0	0	0	0	0	10	0	0.3	0	0.3	0	0	0	0	0
Upper	Juniper	J12	143	18-Aug	2200	1.88062	496.4020081	-0.696952	0.52	0	0	0	0.3	0	0	0.3	0	0	0.3	0	0	0	0	0	0	0	0.3	0	0	0	0	0	0	0	0	0.3	0	0	0	0	0	0	0	0	0	0	0	0	0
Upper	Pinyon	P12	144	18-Aug	2200	1.88062	496.4020081	-0.696952	0.52	0	0	0	0.7	0	0	0.3	0	0	2.3	0	0	0	0	0.3	0	0	0	0	0	0	0	0	0	0	0	0.3	0	0	0	0.3	0	0	0	0.7	0	0	0	0	0
Upper	Juniper	J11	146	19-Apr	2200	1.88062	496.4020081	-0.696952	0.165	0	0	0	0	0	0	0	0	0	0	0	0	0	0	0	0	0	0.3	0	0	0	0	0	0	0	0	0	0	0	0	0	0	0	0	0	0	0	0	0	0
Upper	Pinyon	P12	144	19-Apr	2200	1.88062	496.4020081	-0.696952	0.165	0	0	0	0	0	0	0	0	0	0.3	0	0	0	0	0	0	0	0	0	0	0	0	0	0	0	0	0	0	0	0	0	0	0	0	0	0	0	0	0	0
Upper	Juniper	J12	143	19-Jul	2200	1.88062	496.4020081	-0.696952	0.325	0	0	0	0	0	0	0	0	0	0	0	0	0	0	0	0	0	0	0	0	0	0	0	0	0	0	0	0	0	0	21.7	0	0	0	0	0	0	0	0	0
Upper	Pinyon	P12	144	19-Jul	2200	1.88062	496.4020081	-0.696952	0.325	0.3	0.3	0	0.7	0	0	0	0	0	1	0	0	0	0	0	0	0	0	0.7	0	0.3	0	0	0	0	0	0.3	0	0	0.3	29.3	0	0	0	0	0	0	0	0	0
[truncated: 17 more columns]
